# Supplementary material for: Dynamical Model of Drug Accumulation in Bacteria: Sensitivity Analysis and Experimentally Testable Predictions
Source: PLoS One. 2016 Nov 8;11(11):e0165899. doi: 10.1371/journal.pone.0165899 (PMC5100933; doi:10.1371/journal.pone.0165899)
Supplement: S1 File — The archive is in TAR format and has been compressed using GZIP. (TGZ) [file pone.0165899.s004.tgz]

Archive with 32 entries (31 files):
- ./._Model
- Model
- Model/._coli_merge.txt
- Model/coli_merge.txt
- Model/._ecoli_data.dat
- Model/ecoli_data.dat
- Model/._ecoli_data_errors.dat
- Model/ecoli_data_errors.dat
- Model/._ecoli_fit.dat
- Model/ecoli_fit.dat
- Model/._PiddockModelEcoli3.nb
- Model/PiddockModelEcoli3.nb
- Model/._PiddockModelPseudomonas1.nb
- Model/PiddockModelPseudomonas1.nb
- Model/._PiddockModelStaph3.nb
- Model/PiddockModelStaph3.nb
- Model/._pseudomonas_data.dat
- Model/pseudomonas_data.dat
- Model/._pseudomonas_data_errors.dat
- Model/pseudomonas_data_errors.dat
- Model/._pseudomonas_fit.dat
- Model/pseudomonas_fit.dat
- Model/._pseudomonas_merge.txt
- Model/pseudomonas_merge.txt
- Model/._staph_data.dat
- Model/staph_data.dat
- Model/._staph_data_errors.dat
- Model/staph_data_errors.dat
- Model/._staph_fit.dat
- Model/staph_fit.dat
- Model/._staph_merge.txt
- Model/staph_merge.txt
