# Supplementary material for: Dynamical Model of Drug Accumulation in Bacteria: Sensitivity Analysis and Experimentally Testable Predictions
Source: PLoS One. 2016 Nov 8;11(11):e0165899. doi: 10.1371/journal.pone.0165899 (PMC5100933; doi:10.1371/journal.pone.0165899)
Supplement: S1 File — The archive is in TAR format and has been compressed using GZIP. (TGZ) [file pone.0165899.s004.tgz › Model/coli_merge.txt]

0	3.61E-04
8.8652	22.5864
18.4397	26.5461
28.7234	29.3855
39.3617	28.764
48.227	33.0298
58.5106	32.0015
89.3617	30.4434
119.5034	31.7359
238.2979	34.1595
358.156	35.1571
460.1449	29.637
612.3188	34.6939
891.3043	36.562
1199.2753	46.0407
1496.3768	54.2517
1789.8551	51.1688
2402.1739	59.4667
3007.2464	59.3899
3608.6957	57.6639
