# Supplementary material for: Dynamical Model of Drug Accumulation in Bacteria: Sensitivity Analysis and Experimentally Testable Predictions
Source: PLoS One. 2016 Nov 8;11(11):e0165899. doi: 10.1371/journal.pone.0165899 (PMC5100933; doi:10.1371/journal.pone.0165899)
Supplement: S1 File — The archive is in TAR format and has been compressed using GZIP. (TGZ) [file pone.0165899.s004.tgz › Model/ecoli_data_errors.dat]

0	0.000361 2.3
8.8652	22.5864 2.3
18.4397	26.5461 2.3
28.7234	29.3855 2.3
39.3617	28.764 2.3
48.227	33.0298 2.3
58.5106	32.0015 2.3
89.3617	30.4434 2.3
119.5034	31.7359 2.3
238.2979	34.1595 2.3
358.156	35.1571 2.3
460.1449	29.637 2.3
612.3188	34.6939 2.3
891.3043	36.562 2.3
1199.2753	46.0407 2.3
1496.3768	54.2517 2.3
1789.8551	51.1688 2.3
2402.1739	59.4667 2.3
3007.2464	59.3899 2.3
3608.6957	57.6639 2.3
