# Supplementary material for: Dynamical Model of Drug Accumulation in Bacteria: Sensitivity Analysis and Experimentally Testable Predictions
Source: PLoS One. 2016 Nov 8;11(11):e0165899. doi: 10.1371/journal.pone.0165899 (PMC5100933; doi:10.1371/journal.pone.0165899)
Supplement: S1 File — The archive is in TAR format and has been compressed using GZIP. (TGZ) [file pone.0165899.s004.tgz › Model/ecoli_fit.dat]

0	0
1	3.510859933525979
2	6.637102182549004
3	9.420861940734826
4	11.899658455533542
5	14.106900709003929
6	16.07233770087442
7	17.822459402712685
8	19.38085378722577
9	20.76852474469747
10	22.00417517141028
11	23.104459045490483
12	24.084205887630578
13	24.95662063194911
14	25.73346160082824
15	26.42519898245681
16	27.041155947024162
17	27.589634303515165
18	28.07802639069673
19	28.512914710351836
20	28.900160645608217
21	29.244983460098883
22	29.552030642697567
23	29.82544054592872
24	30.068898162286583
25	30.285684790211096
26	30.478722259114107
27	30.650612309516365
28	30.80367165905714
29	30.93996322699269
30	31.06132393802447
31	31.169389480194358
32	31.26561635053145
33	31.35130148557953
34	31.427599741383638
35	31.495539458529233
36	31.556036322018155
37	31.609905702783365
38	31.657873647180338
39	31.700586662570267
40	31.73862043088442
41	31.772487567610053
42	31.802644530772856
43	31.829497773034532
44	31.853409219822836
45	31.874701147327848
46	31.89366052610957
47	31.91054288885969
48	31.925575774446713
49	31.938961794663044
50	31.950881365007323
51	31.961495136307235
52	31.970946159956
53	31.979361815945335
54	31.98685552968079
55	31.993528300718484
56	31.999470064027495
57	32.00476090212472
58	32.009472124419396
59	32.01366722831445
60	32.01740275501848
61	32.02072905160267
62	32.023690949573876
63	32.026328369109315
64	32.02867685709693
65	32.03076806623293
66	32.0326301816338
67	32.03428830071259
68	32.035764771439474
69	32.03707949354551
70	32.038250186729364
71	32.03929262948165
72	32.040220871745966
73	32.04104742428266
74	32.04178342728767
75	32.04243880053902
76	32.04302237709463
77	32.043542022343445
78	32.04400474001436
79	32.04441676657183
80	32.044783655270344
81	32.04511035100065
82	32.04540125693652
83	32.045660293880296
84	32.0458909531071
85	32.046096343419904
86	32.04627923304968
87	32.04644208696534
88	32.04658710009637
89	32.046716226915855
90	32.04683120778271
91	32.04693359239804
92	32.047024760691905
93	32.04710594142181
94	32.047178228733884
95	32.04724259690959
96	32.047299913497035
97	32.04735095100369
98	32.04739639730819
99	32.04743686493148
100	32.047472899292295
101	32.04750498605831
102	32.04753355769189
103	32.04755899927876
104	32.04758165371821
105	32.0476018263446
106	32.04761978904265
107	32.047635783911886
108	32.04765002652963
109	32.047662708856514
110	32.04767400182372
111	32.0476840576368
112	32.04769301182702
113	32.0477009850781
114	32.047708084852765
115	32.04771440684109
116	32.04772003625023
117	32.04772504895282
118	32.04772951250959
119	32.04773348707993
120	32.04773702623272
121	32.04774017766832
122	32.04774298386147
123	32.04774548263378
124	32.04774770766346
125	32.04774968893926
126	32.04775145316461
127	32.047753024117576
128	32.04775442297131
129	32.047755668579434
130	32.04775677773013
131	32.04775776537243
132	32.04775864481767
133	32.04775942791894
134	32.04776012523081
135	32.04776074615156
136	32.047761299049924
137	32.0477617913778
138	32.04776222977074
139	32.04776262013736
140	32.04776296773899
141	32.047763277260565
142	32.04776355287379
143	32.047763798293346
144	32.04776401682698
145	32.04776421142008
146	32.047764384695334
147	32.04776453898813
148	32.04776467637804
149	32.04776479871675
150	32.04776490765316
151	32.04776500465549
152	32.04776509103113
153	32.04776516794425
154	32.04776523643147
155	32.04776529741586
156	32.047765351719356
157	32.04776540007386
158	32.047765443131084
159	32.04776548147135
160	32.04776551561141
161	32.0477655460114
162	32.047765573081044
163	32.04776559718518
164	32.0477656186487
165	32.04776563776086
166	32.047765654779276
167	32.047765669933305
168	32.0477656834272
169	32.04776569544283
170	32.04776570614213
171	32.047765715669314
172	32.04776572415279
173	32.047765731706896
174	32.04776573843344
175	32.04776574442309
176	32.04776574975656
177	32.04776575450575
178	32.04776575873466
179	32.04776576250029
180	32.04776576585339
181	32.047765768839156
182	32.04776577149783
183	32.047765773865244
184	32.04776577597331
185	32.04776577785043
186	32.04776577952191
187	32.04776578101028
188	32.047765782335595
189	32.04776578351572
190	32.047765784566565
191	32.04776578550229
192	32.0477657863355
193	32.04776578707744
194	32.04776578773809
195	32.04776578832637
196	32.04776578885021
197	32.04776578931665
198	32.047765789732
199	32.04776579010184
200	32.04776579043117
201	32.047765790724426
202	32.047765790985544
203	32.04776579121807
204	32.04776579142511
205	32.04776579160947
206	32.04776579177364
207	32.04776579191982
208	32.047765792049994
209	32.0477657921659
210	32.04776579226911
211	32.047765792361005
212	32.047765792442846
213	32.04776579251571
214	32.0477657925806
215	32.04776579263838
216	32.04776579268983
217	32.04776579273564
218	32.04776579277643
219	32.04776579281276
220	32.047765792845105
221	32.0477657928739
222	32.047765792899554
223	32.04776579292239
224	32.04776579294273
225	32.04776579296083
226	32.04776579297696
227	32.047765792991314
228	32.047765793004096
229	32.047765793015486
230	32.04776579302562
231	32.04776579303465
232	32.047765793042686
233	32.04776579304984
234	32.047765793056215
235	32.047765793061885
236	32.04776579306694
237	32.04776579307144
238	32.04776579307545
239	32.047765793079016
240	32.04776579308219
241	32.04776579308502
242	32.04776579308754
243	32.04776579308978
244	32.04776579309178
245	32.047765793093554
246	32.04776579309514
247	32.04776579309655
248	32.04776579309781
249	32.047765793098925
250	32.04776579309992
251	32.04776579310081
252	32.0477657931016
253	32.0477657931023
254	32.047765793102926
255	32.04776579310349
256	32.04776579310398
257	32.04776579310442
258	32.047765793104816
259	32.047765793105164
260	32.04776579310548
261	32.047765793105754
262	32.047765793106
263	32.04776579310622
264	32.04776579310642
265	32.04776579310659
266	32.04776579310675
267	32.04776579310689
268	32.04776579310701
269	32.04776579310712
270	32.04776579310722
271	32.0477657931073
272	32.04776579310738
273	32.04776579310745
274	32.047765793107516
275	32.047765793107565
276	32.047765793107615
277	32.04776579310766
278	32.0477657931077
279	32.04776579310773
280	32.047765793107764
281	32.04776579310779
282	32.047765793107814
283	32.047765793107835
284	32.04776579310786
285	32.04776579310787
286	32.047765793107885
287	32.0477657931079
288	32.047765793107914
289	32.04776579310792
290	32.047765793107935
291	32.04776579310794
292	32.04776579310795
293	32.047765793107956
294	32.04776579310796
295	32.04776579310797
296	32.04776579310797
297	32.04776579310798
298	32.04776579310798
299	32.047765793107985
300	32.047765793107985
301	32.04776579310799
302	32.04776579310799
303	32.04776579310799
304	32.047765793108
305	32.047765793108
306	32.047765793108
307	32.047765793108
308	32.047765793108
309	32.047765793108006
310	32.047765793108006
311	32.047765793108006
312	32.047765793108006
313	32.047765793108006
314	32.047765793108006
315	32.047765793108006
316	32.047765793108006
317	32.047765793108006
318	32.047765793108006
319	32.047765793108006
320	32.047765793108006
321	32.047765793108006
322	32.047765793108006
323	32.04776579310801
324	32.04776579310801
325	32.04776579310801
326	32.04776579310801
327	32.04776579310801
328	32.04776579310801
329	32.04776579310801
330	32.04776579310801
331	32.04776579310801
332	32.04776579310801
333	32.04776579310801
334	32.04776579310801
335	32.04776579310801
336	32.04776579310801
337	32.04776579310801
338	32.04776579310801
339	32.04776579310801
340	32.04776579310801
341	32.04776579310801
342	32.04776579310801
343	32.04776579310801
344	32.04776579310801
345	32.04776579310801
346	32.04776579310801
347	32.04776579310801
348	32.04776579310801
349	32.04776579310801
350	32.04776579310801
351	32.04776579310801
352	32.04776579310801
353	32.04776579310801
354	32.04776579310801
355	32.04776579310801
356	32.04776579310801
357	32.04776579310801
358	32.04776579310801
359	32.04776579310801
360	32.04776579310801
361	32.04776579310801
362	32.04776579310801
363	32.04776579310801
364	32.04776579310801
365	32.04776579310801
366	32.04776579310801
367	32.04776579310801
368	32.04776579310801
369	32.04776579310801
370	32.04776579310801
371	32.04776579310801
372	32.04776579310801
373	32.04776579310801
374	32.04776579310801
375	32.04776579310801
376	32.04776579310801
377	32.04776579310801
378	32.04776579310801
379	32.04776579310801
380	32.04776579310801
381	32.04776579310801
382	32.04776579310801
383	32.04776579310801
384	32.04776579310801
385	32.04776579310801
386	32.04776579310801
387	32.04776579310801
388	32.04776579310801
389	32.04776579310801
390	32.04776579310801
391	32.04776579310801
392	32.04776579310801
393	32.04776579310801
394	32.04776579310801
395	32.04776579310801
396	32.04776579310801
397	32.04776579310801
398	32.04776579310801
399	32.04776579310801
400	32.04776579310801
401	32.04776579310801
402	32.04776579310801
403	32.04776579310801
404	32.04776579310801
405	32.04776579310801
406	32.04776579310801
407	32.04776579310801
408	32.04776579310801
409	32.04776579310801
410	32.04776579310801
411	32.04776579310801
412	32.04776579310801
413	32.04776579310801
414	32.04776579310801
415	32.04776579310801
416	32.04776579310801
417	32.04776579310801
418	32.04776579310801
419	32.04776579310801
420	32.04776579310801
421	32.04776579310801
422	32.04776579310801
423	32.04776579310801
424	32.04776579310801
425	32.04776579310801
426	32.04776579310801
427	32.04776579310801
428	32.04776579310801
429	32.04776579310801
430	32.04776579310801
431	32.04776579310801
432	32.04776579310801
433	32.04776579310801
434	32.04776579310801
435	32.04776579310801
436	32.04776579310801
437	32.04776579310801
438	32.04776579310801
439	32.04776579310801
440	32.04776579310801
441	32.04776579310801
442	32.04776579310801
443	32.04776579310801
444	32.04776579310801
445	32.04776579310801
446	32.04776579310801
447	32.04776579310801
448	32.04776579310801
449	32.04776579310801
450	32.04776579310801
451	32.04776579310801
452	32.04776579310801
453	32.04776579310801
454	32.04776579310801
455	32.04776579310801
456	32.04776579310801
457	32.04776579310801
458	32.04776579310801
459	32.04776579310801
460	32.04776579310801
461	32.04776579310801
462	32.04776579310801
463	32.04776579310801
464	32.04776579310801
465	32.04776579310801
466	32.04776579310801
467	32.04776579310801
468	32.04776579310801
469	32.04776579310801
470	32.04776579310801
471	32.04776579310801
472	32.04776579310801
473	32.04776579310801
474	32.04776579310801
475	32.04776579310801
476	32.04776579310801
477	32.04776579310801
478	32.04776579310801
479	32.04776579310801
480	32.04776579310801
481	32.04776579310801
482	32.04776579310801
483	32.04776579310801
484	32.04776579310801
485	32.04776579310801
486	32.04776579310801
487	32.04776579310801
488	32.04776579310801
489	32.04776579310801
490	32.04776579310801
491	32.04776579310801
492	32.04776579310801
493	32.04776579310801
494	32.04776579310801
495	32.04776579310801
496	32.04776579310801
497	32.04776579310801
498	32.04776579310801
499	32.04776579310801
500	32.04776579310801
501	32.04776579310801
502	32.04776579310801
503	32.04776579310801
504	32.04776579310801
505	32.04776579310801
506	32.04776579310801
507	32.04776579310801
508	32.04776579310801
509	32.04776579310801
510	32.04776579310801
511	32.04776579310801
512	32.04776579310801
513	32.04776579310801
514	32.04776579310801
515	32.04776579310801
516	32.04776579310801
517	32.04776579310801
518	32.04776579310801
519	32.04776579310801
520	32.04776579310801
521	32.04776579310801
522	32.04776579310801
523	32.04776579310801
524	32.04776579310801
525	32.04776579310801
526	32.04776579310801
527	32.04776579310801
528	32.04776579310801
529	32.04776579310801
530	32.04776579310801
531	32.04776579310801
532	32.04776579310801
533	32.04776579310801
534	32.04776579310801
535	32.04776579310801
536	32.04776579310801
537	32.04776579310801
538	32.04776579310801
539	32.04776579310801
540	32.04776579310801
541	32.04776579310801
542	32.04776579310801
543	32.04776579310801
544	32.04776579310801
545	32.04776579310801
546	32.04776579310801
547	32.04776579310801
548	32.04776579310801
549	32.04776579310801
550	32.04776579310801
551	32.04776579310801
552	32.04776579310801
553	32.04776579310801
554	32.04776579310801
555	32.04776579310801
556	32.04776579310801
557	32.04776579310801
558	32.04776579310801
559	32.04776579310801
560	32.04776579310801
561	32.04776579310801
562	32.04776579310801
563	32.04776579310801
564	32.04776579310801
565	32.04776579310801
566	32.04776579310801
567	32.04776579310801
568	32.04776579310801
569	32.04776579310801
570	32.04776579310801
571	32.04776579310801
572	32.04776579310801
573	32.04776579310801
574	32.04776579310801
575	32.04776579310801
576	32.04776579310801
577	32.04776579310801
578	32.04776579310801
579	32.04776579310801
580	32.04776579310801
581	32.04776579310801
582	32.04776579310801
583	32.04776579310801
584	32.04776579310801
585	32.04776579310801
586	32.04776579310801
587	32.04776579310801
588	32.04776579310801
589	32.04776579310801
590	32.04776579310801
591	32.04776579310801
592	32.04776579310801
593	32.04776579310801
594	32.04776579310801
595	32.04776579310801
596	32.04776579310801
597	32.04776579310801
598	32.04776579310801
599	32.04776579310801
600	32.04776579310801
601	32.04776579310801
602	32.04776579310801
603	32.04776579310801
604	32.04776579310801
605	32.04776579310801
606	32.04776579310801
607	32.04776579310801
608	32.04776579310801
609	32.04776579310801
610	32.04776579310801
611	32.04776579310801
612	32.04776579310801
613	32.04776579310801
614	32.04776579310801
615	32.04776579310801
616	32.04776579310801
617	32.04776579310801
618	32.04776579310801
619	32.04776579310801
620	32.04776579310801
621	32.04776579310801
622	32.04776579310801
623	32.04776579310801
624	32.04776579310801
625	32.04776579310801
626	32.04776579310801
627	32.04776579310801
628	32.04776579310801
629	32.04776579310801
630	32.04776579310801
631	32.04776579310801
632	32.04776579310801
633	32.04776579310801
634	32.04776579310801
635	32.04776579310801
636	32.04776579310801
637	32.04776579310801
638	32.04776579310801
639	32.04776579310801
640	32.04776579310801
641	32.04776579310801
642	32.04776579310801
643	32.04776579310801
644	32.04776579310801
645	32.04776579310801
646	32.04776579310801
647	32.04776579310801
648	32.04776579310801
649	32.04776579310801
650	32.04776579310801
651	32.04776579310801
652	32.04776579310801
653	32.04776579310801
654	32.04776579310801
655	32.04776579310801
656	32.04776579310801
657	32.04776579310801
658	32.04776579310801
659	32.04776579310801
660	32.04776579310801
661	32.04776579310801
662	32.04776579310801
663	32.04776579310801
664	32.04776579310801
665	32.04776579310801
666	32.04776579310801
667	32.04776579310801
668	32.04776579310801
669	32.04776579310801
670	32.04776579310801
671	32.04776579310801
672	32.04776579310801
673	32.04776579310801
674	32.04776579310801
675	32.04776579310801
676	32.04776579310801
677	32.04776579310801
678	32.04776579310801
679	32.04776579310801
680	32.04776579310801
681	32.04776579310801
682	32.04776579310801
683	32.04776579310801
684	32.04776579310801
685	32.04776579310801
686	32.04776579310801
687	32.04776579310801
688	32.04776579310801
689	32.04776579310801
690	32.04776579310801
691	32.04776579310801
692	32.04776579310801
693	32.04776579310801
694	32.04776579310801
695	32.04776579310801
696	32.04776579310801
697	32.04776579310801
698	32.04776579310801
699	32.04776579310801
700	32.04776579310801
701	32.04776579310801
702	32.04776579310801
703	32.04776579310801
704	32.04776579310801
705	32.04776579310801
706	32.04776579310801
707	32.04776579310801
708	32.04776579310801
709	32.04776579310801
710	32.04776579310801
711	32.04776579310801
712	32.04776579310801
713	32.04776579310801
714	32.04776579310801
715	32.04776579310801
716	32.04776579310801
717	32.04776579310801
718	32.04776579310801
719	32.04776579310801
720	32.04776579310801
721	32.04776579310801
722	32.04776579310801
723	32.04776579310801
724	32.04776579310801
725	32.04776579310801
726	32.04776579310801
727	32.04776579310801
728	32.04776579310801
729	32.04776579310801
730	32.04776579310801
731	32.04776579310801
732	32.04776579310801
733	32.04776579310801
734	32.04776579310801
735	32.04776579310801
736	32.04776579310801
737	32.04776579310801
738	32.04776579310801
739	32.04776579310801
740	32.04776579310801
741	32.04776579310801
742	32.04776579310801
743	32.04776579310801
744	32.04776579310801
745	32.04776579310801
746	32.04776579310801
747	32.04776579310801
748	32.04776579310801
749	32.04776579310801
750	32.04776579310801
751	32.04776579310801
752	32.04776579310801
753	32.04776579310801
754	32.04776579310801
755	32.04776579310801
756	32.04776579310801
757	32.04776579310801
758	32.04776579310801
759	32.04776579310801
760	32.04776579310801
761	32.04776579310801
762	32.04776579310801
763	32.04776579310801
764	32.04776579310801
765	32.04776579310801
766	32.04776579310801
767	32.04776579310801
768	32.04776579310801
769	32.04776579310801
770	32.04776579310801
771	32.04776579310801
772	32.05884474514002
773	32.102534387829564
774	32.146161397573486
775	32.18972585878175
776	32.23322785575094
777	32.27666747266444
778	32.32004479359258
779	32.363359902492746
780	32.406612883209604
781	32.449803819475186
782	32.49293279490908
783	32.535999893018584
784	32.57900519719881
785	32.62194879073289
786	32.66483075679209
787	32.70765117843599
788	32.7504101386126
789	32.79310772015854
790	32.83574400579917
791	32.87831907814876
792	32.920833019710614
793	32.963285912877225
794	33.005677839930435
795	33.04800888304159
796	33.09027912427167
797	33.13248864557144
798	33.1746375287816
799	33.21672585563295
800	33.25875370774651
801	33.30072116663367
802	33.34262831369638
803	33.38447523022725
804	33.42626199740969
805	33.4679886963181
806	33.509655407918
807	33.55126221306615
808	33.592809192510735
809	33.63429642689149
810	33.67572399673985
811	33.71709198247907
812	33.758400464424426
813	33.79964952278332
814	33.840839237655416
815	33.881969689032836
816	33.923040956800236
817	33.96405312073501
818	34.005006260507386
819	34.045900455680616
820	34.086735785711085
821	34.127512329948466
822	34.16823016763587
823	34.208889377909976
824	34.249490039801174
825	34.29003223223374
826	34.33051603402594
827	34.370941523890174
828	34.41130878043313
829	34.45161788215596
830	34.49186890745434
831	34.53206193461868
832	34.57219704183427
833	34.61227430718136
834	34.65229380863534
835	34.6922556240669
836	34.73215983124213
837	34.7720065078227
838	34.81179573136594
839	34.851527579325065
840	34.89120212904924
841	34.93081945778375
842	34.97037964267016
843	35.00988276074642
844	35.049328888947
845	35.08871810410309
846	35.12805048294264
847	35.1673261020906
848	35.206545038068995
849	35.24570736729707
850	35.284813166091446
851	35.32386251066627
852	35.36285547713329
853	35.40179214150208
854	35.440672579680104
855	35.479496867472896
856	35.51826508058417
857	35.55697729461599
858	35.59563358506887
859	35.63423402734192
860	35.67277869673301
861	35.71126766843888
862	35.74970101755525
863	35.788078819077036
864	35.8264011478984
865	35.86466807881294
866	35.90287968651379
867	35.94103604559379
868	35.979137230545575
869	36.017183315761756
870	36.055174375535046
871	36.093110484058364
872	36.130991715424976
873	36.168818143628684
874	36.20658984256387
875	36.24430688602571
876	36.281969347710266
877	36.31957730121459
878	36.35713082003696
879	36.39462997757689
880	36.43207484713535
881	36.46946550191485
882	36.506802015019595
883	36.54408445945562
884	36.581312908130904
885	36.61848743385552
886	36.655608109341735
887	36.692675007204194
888	36.72968819996001
889	36.7666477600289
890	36.803553759733326
891	36.840406271298626
892	36.87720536685312
893	36.9139511184283
894	36.95064359795889
895	36.98728287728301
896	37.02386902814231
897	37.06040212218208
898	37.09688223095142
899	37.1333094259033
900	37.169683778394756
901	37.206005359687
902	37.2422742409455
903	37.278490493240206
904	37.314654187545585
905	37.35076539474079
906	37.3868241856098
907	37.42283063084151
908	37.45878480102991
909	37.49468676667415
910	37.530536598178735
911	37.56633436585359
912	37.602080139914236
913	37.63777399048188
914	37.673415987583574
915	37.7090062011523
916	37.744544701027145
917	37.780031556953396
918	37.81546683858268
919	37.850850615473064
920	37.88618295708922
921	37.921463932802524
922	37.956693611891176
923	37.99187206354037
924	38.02699935684235
925	38.06207556079658
926	38.09710074430988
927	38.132074976196506
928	38.166998325178305
929	38.201870859884835
930	38.23669264885349
931	38.27146376052961
932	38.30618426326663
933	38.34085422532616
934	38.37547371487817
935	38.410042800001065
936	38.44456154868182
937	38.479030028816105
938	38.51344830820841
939	38.54781645457218
940	38.58213453552989
941	38.616402618613236
942	38.65062077126319
943	38.684789060830184
944	38.718907554574166
945	38.752976319664796
946	38.78699542318148
947	38.82096493211359
948	38.854884913360486
949	38.88875543373171
950	38.922576559947096
951	38.95634835863683
952	38.99007089634166
953	39.02374423951294
954	39.05736845451281
955	39.09094360761428
956	39.12446976500133
957	39.15794699276909
958	39.19137535692393
959	39.22475492338354
960	39.25808575797712
961	39.291367926445446
962	39.32460149444101
963	39.35778652752815
964	39.390923091183126
965	39.42401125079428
966	39.45705107166215
967	39.49004261899956
968	39.522985957931766
969	39.55588115349657
970	39.58872827064441
971	39.621527374238504
972	39.65427852905499
973	39.68698179978297
974	39.71963725102471
975	39.7522449472957
976	39.784804953024775
977	39.81731733255427
978	39.84978215014009
979	39.88219946995188
980	39.91456935607306
981	39.94689187250103
982	39.97916708314721
983	40.011395051837226
984	40.04357584231097
985	40.07570951822272
986	40.10779614314131
987	40.13983578055015
988	40.171828493847435
989	40.203774346346215
990	40.2356734012745
991	40.26752572177537
992	40.29933137090717
993	40.331090411643494
994	40.3628029068734
995	40.394468919401476
996	40.42608851194798
997	40.457661747148926
998	40.489188687556215
999	40.520669395637746
1000	40.55210393377752
1001	40.58349236427577
1002	40.61483474934907
1003	40.646131151130405
1004	40.67738163166935
1005	40.70858625293214
1006	40.7397450768018
1007	40.770858165078245
1008	40.80192557947838
1009	40.83294738163626
1010	40.863923633103134
1011	40.894854395347615
1012	40.92573972975576
1013	40.956579697631184
1014	40.987374360195176
1015	41.01812377858681
1016	41.04882801386306
1017	41.07948712699887
1018	41.11010117888736
1019	41.140670230339815
1020	41.17119434208588
1021	41.20167357477365
1022	41.232107988969744
1023	41.26249764515948
1024	41.29284260374692
1025	41.32314292505501
1026	41.35339866932571
1027	41.383609896720046
1028	41.413776667318274
1029	41.44389904111995
1030	41.47397707804406
1031	41.50401083792913
1032	41.53400038053331
1033	41.56394576553451
1034	41.5938470525305
1035	41.623704301039
1036	41.65351757049781
1037	41.68328692026491
1038	41.71301240961856
1039	41.74269409775741
1040	41.7723320438006
1041	41.80192630678793
1042	41.83147694567984
1043	41.860984019357645
1044	41.89044758662354
1045	41.919867706200804
1046	41.94924443673381
1047	41.97857783678819
1048	42.00786796485093
1049	42.03711487933047
1050	42.06631863855681
1051	42.09547930078161
1052	42.12459692417831
1053	42.153671566842235
1054	42.18270328679067
1055	42.211692141963006
1056	42.24063819022081
1057	42.269541489347944
1058	42.298402097050676
1059	42.327220070957786
1060	42.35599546862065
1061	42.384728347513374
1062	42.41341876503284
1063	42.442066778498884
1064	42.47067244515438
1065	42.499235822165275
1066	42.527756966620785
1067	42.55623593553345
1068	42.58467278583926
1069	42.613067574397704
1070	42.641420357991954
1071	42.6697311933289
1072	42.698000137039294
1073	42.72622724567782
1074	42.75441257572324
1075	42.78255618357843
1076	42.810658125570555
1077	42.8387184579511
1078	42.86673723689607
1079	42.894714518505964
1080	42.92265035880597
1081	42.950544813746035
1082	42.97839793920097
1083	43.006209790970544
1084	43.033980424779614
1085	43.06170989627816
1086	43.08939826104147
1087	43.117045574570156
1088	43.144651892290355
1089	43.1722172695537
1090	43.19974176163753
1091	43.22722542374497
1092	43.25466831100497
1093	43.28207047847245
1094	43.30943198112843
1095	43.33675287388006
1096	43.36403321156076
1097	43.39127304893033
1098	43.41847244067499
1099	43.445631441407585
1100	43.472750105667544
1101	43.49982848792112
1102	43.52686664256139
1103	43.55386462390835
1104	43.580822486209144
1105	43.60774028363795
1106	43.6346180702963
1107	43.66145590021298
1108	43.68825382734428
1109	43.71501190557401
1110	43.74173018871362
1111	43.76840873050229
1112	43.795047584607026
1113	43.82164680462279
1114	43.84820644407254
1115	43.87472655640737
1116	43.9012071950066
1117	43.92764841317785
1118	43.954050264157146
1119	43.980412801109054
1120	44.0067360771267
1121	44.033020145231966
1122	44.05926505837547
1123	44.08547086943675
1124	44.111637631224326
1125	44.137765396475814
1126	44.163854217857974
1127	44.189904147966885
1128	44.21591523932794
1129	44.241887544396036
1130	44.267821115555606
1131	44.29371600512074
1132	44.31957226533528
1133	44.34538994837289
1134	44.37116910633718
1135	44.396909791261805
1136	44.422612055110505
1137	44.44827594977727
1138	44.47390152708638
1139	44.49948883879252
1140	44.525037936580915
1141	44.55054887206728
1142	44.576021696798136
1143	44.601456462250695
1144	44.62685321983305
1145	44.652212020884306
1146	44.677532916674565
1147	44.70281595840511
1148	44.72806119720845
1149	44.75326868414842
1150	44.778438470220316
1151	44.80357060635092
1152	44.82866514339861
1153	44.85372213215352
1154	44.87874162333749
1155	44.90372366760434
1156	44.9286683155398
1157	44.95357561766169
1158	44.97844562441999
1159	45.0032783861969
1160	45.028073953307015
1161	45.05283237599731
1162	45.07755370444731
1163	45.10223798876916
1164	45.126885279007666
1165	45.15149562514047
1166	45.17606907707807
1167	45.200605684663955
1168	45.225105497674676
1169	45.24956856581993
1170	45.27399493874267
1171	45.298384666019146
1172	45.32273779715908
1173	45.34705438160569
1174	45.37133446873575
1175	45.395578107859805
1176	45.41978534822212
1177	45.44395623900084
1178	45.46809082930809
1179	45.49218916819001
1180	45.516251304626884
1181	45.540277287533236
1182	45.56426716575788
1183	45.588220988084046
1184	45.61213880322943
1185	45.636020659846324
1186	45.65986660652168
1187	45.68367669177718
1188	45.707450964069395
1189	45.731189471789754
1190	45.754892263264765
1191	45.77855938675597
1192	45.80219089046017
1193	45.82578682250939
1194	45.84934723097104
1195	45.87287216384797
1196	45.89636166907857
1197	45.919815794536845
1198	45.943234588032524
1199	45.9666180973111
1200	45.98996637005399
1201	46.01327945387854
1202	46.03655739633817
1203	46.05980024492244
1204	46.08300804705713
1205	46.10618085010431
1206	46.129318701362486
1207	46.15242164806661
1208	46.17548973738822
1209	46.1985230164355
1210	46.22152153225338
1211	46.2444853318236
1212	46.26741446206479
1213	46.29030896983262
1214	46.313168901919795
1215	46.3359943050562
1216	46.358785225908946
1217	46.38154171108249
1218	46.40426380711871
1219	46.42695156049697
1220	46.44960501763417
1221	46.47222422488498
1222	46.494809228541726
1223	46.51736007483461
1224	46.53987680993173
1225	46.56235947993919
1226	46.584808130901195
1227	46.60722280880008
1228	46.62960355955647
1229	46.651950429029284
1230	46.67426346301586
1231	46.69654270725207
1232	46.71878820741234
1233	46.74100000910974
1234	46.76317815789611
1235	46.7853226992621
1236	46.80743367863731
1237	46.82951114139027
1238	46.85155513282862
1239	46.87356569819917
1240	46.895542882687906
1241	46.9174867314202
1242	46.93939728946077
1243	46.96127460181387
1244	46.98311871342326
1245	47.00492966917237
1246	47.02670751388436
1247	47.048452292322196
1248	47.07016404918871
1249	47.09184282912671
1250	47.113488676719065
1251	47.135101636488756
1252	47.15668175289899
1253	47.178229070353225
1254	47.19974363319535
1255	47.22122548570963
1256	47.24267467212091
1257	47.26409123659465
1258	47.28547522323694
1259	47.306826676094715
1260	47.32814563915569
1261	47.34943215634855
1262	47.370686271542965
1263	47.39190802854969
1264	47.41309747112069
1265	47.4342546429491
1266	47.45537958766943
1267	47.47647234885757
1268	47.49753297003089
1269	47.51856149464835
1270	47.53955796611049
1271	47.56052242775962
1272	47.58145492287983
1273	47.602355494697036
1274	47.62322418637918
1275	47.64406104103618
1276	47.664866101720065
1277	47.68563941142507
1278	47.706381013087665
1279	47.72709094958668
1280	47.74776926374335
1281	47.7684159983214
1282	47.78903119602715
1283	47.809614899509526
1284	47.83016715136023
1285	47.85068799411371
1286	47.87117747024734
1287	47.891635622181425
1288	47.9120624922793
1289	47.93245812284743
1290	47.95282255613543
1291	47.97315583433621
1292	47.993457999586
1293	48.01372909396446
1294	48.0339691594947
1295	48.054178238143436
1296	48.07435637182101
1297	48.094503602381494
1298	48.114619971622716
1299	48.1347055212864
1300	48.15476029305822
1301	48.17478432856784
1302	48.194777669389055
1303	48.21474035703978
1304	48.23467243298222
1305	48.25457393862288
1306	48.27444491531264
1307	48.294285404346894
1308	48.31409544696554
1309	48.33387508435307
1310	48.35362435763875
1311	48.37334330789652
1312	48.393031976145224
1313	48.41269040334859
1314	48.43231863041534
1315	48.45191669819927
1316	48.47148464749928
1317	48.4910225190595
1318	48.510530353569365
1319	48.53000819166361
1320	48.54945607392246
1321	48.568874040871584
1322	48.58826213298228
1323	48.60762039067147
1324	48.6269488543018
1325	48.64624756418169
1326	48.665516560565486
1327	48.684755883653395
1328	48.70396557359172
1329	48.72314567047276
1330	48.742296214335056
1331	48.76141724516335
1332	48.78050880288863
1333	48.79957092738835
1334	48.81860365848635
1335	48.83760703595303
1336	48.85658109950533
1337	48.87552588880687
1338	48.89444144346804
1339	48.91332780304597
1340	48.932185007044744
1341	48.951013094915325
1342	48.96981210605572
1343	48.98858207981104
1344	49.00732305547354
1345	49.02603507228272
1346	49.04471816942535
1347	49.063372386035624
1348	49.08199776119515
1349	49.100594333933046
1350	49.11916214322603
1351	49.13770122799847
1352	49.15621162712246
1353	49.17469337941789
1354	49.19314652365252
1355	49.21157109854205
1356	49.22996714275016
1357	49.24833469488864
1358	49.26667379351741
1359	49.28498447714462
1360	49.30326678422666
1361	49.32152075316832
1362	49.339746422322804
1363	49.3579438299918
1364	49.37611301442557
1365	49.39425401382298
1366	49.41236686633165
1367	49.430451610047896
1368	49.44850828301694
1369	49.46653692323285
1370	49.48453756863874
1371	49.50251025712669
1372	49.52045502653795
1373	49.538371914662925
1374	49.55626095924127
1375	49.57412219796196
1376	49.591955668463356
1377	49.60976140833327
1378	49.627539455109044
1379	49.645289846277585
1380	49.66301261927548
1381	49.68070781148901
1382	49.698375460254304
1383	49.716015602857276
1384	49.733628276533814
1385	49.751213518469804
1386	49.76877136580116
1387	49.78630185561394
1388	49.80380502494438
1389	49.82128091077904
1390	49.83872955005471
1391	49.856150979658636
1392	49.87354523642854
1393	49.890912357152615
1394	49.908252378569685
1395	49.92556533736926
1396	49.9428512701915
1397	49.960110213627416
1398	49.97734220421887
1399	49.99454727845867
1400	50.01172547279053
1401	50.02887682360934
1402	50.04600136726101
1403	50.063099140042695
1404	50.080170178202785
1405	50.097214517941
1406	50.11423219540842
1407	50.1312232467076
1408	50.148187707892596
1409	50.16512561496906
1410	50.182037003894266
1411	50.19892191057721
1412	50.21578037087868
1413	50.23261242061125
1414	50.24941809553946
1415	50.26619743137978
1416	50.282950463800724
1417	50.29967722842291
1418	50.3163777608191
1419	50.333052096514315
1420	50.34970027098585
1421	50.3663223196633
1422	50.38291827792878
1423	50.399488181116794
1424	50.416032064514475
1425	50.4325499633615
1426	50.44904191285024
1427	50.465507948125804
1428	50.481948104286104
1429	50.49836241638192
1430	50.51475091941697
1431	50.5311136483479
1432	50.547450638084484
1433	50.56376192348957
1434	50.58004753937923
1435	50.5963075205227
1436	50.61254190164259
1437	50.628750717414846
1438	50.64493400246886
1439	50.6610917913875
1440	50.67722411870721
1441	50.693331018918016
1442	50.70941252646367
1443	50.72546867574164
1444	50.741499501103185
1445	50.75750503685346
1446	50.77348531725153
1447	50.78944037651045
1448	50.80537024879734
1449	50.821274968233396
1450	50.83715456889405
1451	50.853009084808924
1452	50.86883854996194
1453	50.88464299829142
1454	50.900422463690035
1455	50.91617698000499
1456	50.93190658103805
1457	50.94761130054553
1458	50.96329117223844
1459	50.97894622978251
1460	50.99457650679825
1461	51.01018203686104
1462	51.02576285350115
1463	51.041318990203806
1464	51.056850480409295
1465	51.07235735751296
1466	51.08783965486532
1467	51.10329740577208
1468	51.11873064349425
1469	51.13413940124812
1470	51.14952371220541
1471	51.16488360949327
1472	51.18021912619439
1473	51.19553029534696
1474	51.21081714994488
1475	51.22607972293769
1476	51.24131804723069
1477	51.256532155684994
1478	51.27172208111758
1479	51.28688785630132
1480	51.30202951396514
1481	51.31714708679394
1482	51.33224060742876
1483	51.3473101084668
1484	51.362355622461465
1485	51.377377181922455
1486	51.39237481931581
1487	51.40734856706398
1488	51.42229845754579
1489	51.4372245230967
1490	51.45212679600867
1491	51.46700530853029
1492	51.48186009286686
1493	51.49669118118044
1494	51.51149860558982
1495	51.52628239817078
1496	51.5410425909559
1497	51.5557792159348
1498	51.57049230505414
1499	51.58518189021763
1500	51.5998480032862
1501	51.614490676077914
1502	51.62910994036817
1503	51.64370582788965
1504	51.65827837033241
1505	51.67282759934398
1506	51.68735354652937
1507	51.701856243451154
1508	51.71633572162948
1509	51.730792012542196
1510	51.74522514762486
1511	51.759635158270825
1512	51.774022075831255
1513	51.78838593161525
1514	51.802726756889825
1515	51.817044582879994
1516	51.83133944076887
1517	51.84561136169764
1518	51.859860376765745
1519	51.87408651703076
1520	51.88828981350861
1521	51.902470297173544
1522	51.91662799895822
1523	51.930762949753756
1524	51.94487518040976
1525	51.9589647217344
1526	51.973031604494516
1527	51.9870758594156
1528	52.00109751718185
1529	52.015096608436295
1530	52.02907316378078
1531	52.043027213776064
1532	52.056958788941856
1533	52.07086791975689
1534	52.08475463665894
1535	52.0986189700449
1536	52.11246095027087
1537	52.12628060765216
1538	52.14007797246336
1539	52.1538530749384
1540	52.16760594527061
1541	52.181336613612764
1542	52.195045110077146
1543	52.208731464735585
1544	52.22239570761954
1545	52.236037868720096
1546	52.24965797798813
1547	52.26325606533422
1548	52.27683216062878
1549	52.29038629370216
1550	52.3039184943446
1551	52.317428792306345
1552	52.33091721729767
1553	52.34438379898894
1554	52.35782856701071
1555	52.371251550953716
1556	52.38465278036893
1557	52.398032284767666
1558	52.41139009362159
1559	52.42472623636278
1560	52.43804074238379
1561	52.45133364103769
1562	52.464604961638145
1563	52.47785473345944
1564	52.49108298573651
1565	52.50428974766508
1566	52.517475048401614
1567	52.53063891706347
1568	52.543781382728824
1569	52.556902474436896
1570	52.57000222118779
1571	52.58308065194275
1572	52.59613779562409
1573	52.60917368111526
1574	52.62218833726094
1575	52.63518179286709
1576	52.648154076700905
1577	52.66110521749105
1578	52.6740352439275
1579	52.686944184661755
1580	52.69983206830685
1581	52.7126989234373
1582	52.72554477858937
1583	52.73836966226089
1584	52.75117360291146
1585	52.76395662896246
1586	52.776718768797075
1587	52.78946005076038
1588	52.802180503159406
1589	52.8148801542631
1590	52.8275590323025
1591	52.840217165470705
1592	52.852854581922934
1593	52.86547130977663
1594	52.878067377111414
1595	52.89064281196926
1596	52.9031976423544
1597	52.91573189623353
1598	52.92824560153572
1599	52.940738786152586
1600	52.95321147793824
1601	52.96566370470937
1602	52.97809549424538
1603	52.990506874288265
1604	53.00289787254282
1605	53.01526851667661
1606	53.02761883432005
1607	53.03994885306645
1608	53.05225860047202
1609	53.06454810405597
1610	53.07681739130061
1611	53.089066489651245
1612	53.101295426516394
1613	53.11350422926769
1614	53.12569292524009
1615	53.13786154173175
1616	53.15001010600421
1617	53.1621386452824
1618	53.17424718675465
1619	53.18633575757279
1620	53.19840438485218
1621	53.21045309567177
1622	53.22248191707412
1623	53.23449087606548
1624	53.24647999961582
1625	53.25844931465889
1626	53.270398848092285
1627	53.282328626777414
1628	53.29423867753966
1629	53.30612902716837
1630	53.31799970241689
1631	53.32985073000263
1632	53.34168213660715
1633	53.353493948876135
1634	53.36528619341948
1635	53.37705889681138
1636	53.388812085590274
1637	53.40054578625901
1638	53.41226002528482
1639	53.42395482909938
1640	53.43563022409887
1641	53.447286236644025
1642	53.45892289306014
1643	53.47054021963721
1644	53.482138242629844
1645	53.49371698825743
1646	53.50527648270416
1647	53.516816752119
1648	53.52833782261585
1649	53.53983972027348
1650	53.55132247113569
1651	53.56278610121124
1652	53.57423063647399
1653	53.58565610286293
1654	53.597062526282144
1655	53.608449932601005
1656	53.619818347654075
1657	53.63116779724124
1658	53.64249830712774
1659	53.65380990304417
1660	53.665102610686645
1661	53.676376455716664
1662	53.68763146376133
1663	53.698867660413285
1664	53.710085071230836
1665	53.72128372173791
1666	53.732463637424175
1667	53.74362484374508
1668	53.754767366121854
1669	53.7658912299416
1670	53.776996460557285
1671	53.78808308328789
1672	53.79915112341831
1673	53.81020060619954
1674	53.821231556848616
1675	53.832244000548734
1676	53.84323796244922
1677	53.85421346766568
1678	53.86517054127993
1679	53.87610920834014
1680	53.88702949386078
1681	53.8979314228228
1682	53.908815020173506
1683	53.91968031082676
1684	53.930527319662936
1685	53.94135607152897
1686	53.95216659123848
1687	53.96295890357169
1688	53.97373303327558
1689	53.98448900506386
1690	53.99522684361706
1691	54.00594657358256
1692	54.01664821957468
1693	54.02733180617454
1694	54.03799735793039
1695	54.048644899357434
1696	54.05927445493796
1697	54.06988604912138
1698	54.08047970632421
1699	54.091055450930284
1700	54.101613307290556
1701	54.112153299723374
1702	54.122675452514336
1703	54.13317978991647
1704	54.14366633615024
1705	54.15413511540349
1706	54.164586151831706
1707	54.175019469557824
1708	54.18543509267239
1709	54.19583304523363
1710	54.20621335126744
1711	54.21657603476743
1712	54.226921119695
1713	54.23724862997931
1714	54.247558589517475
1715	54.25785102217441
1716	54.268125951783055
1717	54.278383402144264
1718	54.28862339702697
1719	54.29884596016818
1720	54.30905111527297
1721	54.31923888601463
1722	54.329409296034626
1723	54.33956236894264
1724	54.34969812831668
1725	54.35981659770307
1726	54.36991780061652
1727	54.380001760540104
1728	54.390068500925416
1729	54.400118045192514
1730	54.41015041672998
1731	54.420165638895
1732	54.43016373501343
1733	54.440144728379686
1734	54.45010864225701
1735	54.460055499877285
1736	54.46998532444128
1737	54.47989813911855
1738	54.48979396704754
1739	54.49967283133562
1740	54.509534755059086
1741	54.51937976126328
1742	54.52920787296259
1743	54.53901911314041
1744	54.54881350474939
1745	54.558591070711216
1746	54.56835183391688
1747	54.57809581722658
1748	54.587823043469825
1749	54.59753353544543
1750	54.60722731592163
1751	54.616904407636014
1752	54.626564833295674
1753	54.63620861557721
1754	54.645835777126706
1755	54.655446340559884
1756	54.66504032846203
1757	54.67461776338814
1758	54.684178667862895
1759	54.69372306438072
1760	54.703250975405794
1761	54.71276242337216
1762	54.722257430683726
1763	54.73173601971428
1764	54.74119821280752
1765	54.75064403227724
1766	54.760073500407145
1767	54.769486639451074
1768	54.778883471632966
1769	54.78826401914686
1770	54.79762830415703
1771	54.806976348797946
1772	54.81630817517437
1773	54.82562380536135
1774	54.834923261404285
1775	54.84420656531898
1776	54.853473739091626
1777	54.86272480467891
1778	54.871959784008034
1779	54.881178698976676
1780	54.89038157145319
1781	54.89956842327649
1782	54.90873927625619
1783	54.91789415217257
1784	54.927033072776695
1785	54.936156059790356
1786	54.94526313490623
1787	54.9543543197878
1788	54.963429636069456
1789	54.972489105356544
1790	54.981532749225394
1791	54.99056058922332
1792	54.99957264686871
1793	55.008568943651035
1794	55.017549501030885
1795	55.0265143404401
1796	55.03546348328162
1797	55.04439695092968
1798	55.05331476472983
1799	55.0622169459989
1800	55.07110351602511
1801	55.079974496068075
1802	55.088829907358836
1803	55.097669771099966
1804	55.10649410846546
1805	55.11530294060097
1806	55.124096288623676
1807	55.132874173622405
1808	55.14163661665768
1809	55.15038363876168
1810	55.159115260938385
1811	55.16783150416353
1812	55.176532389384654
1813	55.1852179375212
1814	55.19388816946449
1815	55.20254310607774
1816	55.21118276819621
1817	55.2198071766271
1818	55.228416352149736
1819	55.23701031551545
1820	55.24558908744773
1821	55.25415268864226
1822	55.26270113976685
1823	55.27123446146159
1824	55.27975267433885
1825	55.28825579898327
1826	55.29674385595189
1827	55.30521686577407
1828	55.31367484895165
1829	55.322117825958905
1830	55.33054581724256
1831	55.33895884322195
1832	55.347356924288924
1833	55.355740080807976
1834	55.36410833311621
1835	55.372461701523385
1836	55.380800206312045
1837	55.38912386773743
1838	55.39743270602761
1839	55.40572674138345
1840	55.41400599397866
1841	55.4222704839599
1842	55.43052023144672
1843	55.43875525653168
1844	55.446975579280306
1845	55.45518121973117
1846	55.463372197895985
1847	55.4715485337595
1848	55.47971024727964
1849	55.487857358387565
1850	55.49598988698758
1851	55.50410785295732
1852	55.512211276147674
1853	55.52030017638286
1854	55.52837457346051
1855	55.53643448715158
1856	55.54447993720056
1857	55.55251094332533
1858	55.560527525217324
1859	55.568529702541525
1860	55.576517494936446
1861	55.58449092201429
1862	55.59245000336087
1863	55.600394758535685
1864	55.60832520707195
1865	55.61624136847667
1866	55.62414326223061
1867	55.6320309077884
1868	55.63990432457847
1869	55.64776353200323
1870	55.655608549438945
1871	55.66343939623592
1872	55.6712560917184
1873	55.679058655184704
1874	55.68684710590722
1875	55.694621463132435
1876	55.70238174608098
1877	55.71012797394768
1878	55.717860165901534
1879	55.725578341085836
1880	55.73328251861815
1881	55.74097271759028
1882	55.74864895706851
1883	55.756311256093404
1884	55.763959633679995
1885	55.771594108817766
1886	55.77921470047065
1887	55.78682142757714
1888	55.79441430905027
1889	55.8019933637777
1890	55.80955861062165
1891	55.81711006841903
1892	55.82464775598145
1893	55.832171692095244
1894	55.839681895521515
1895	55.847178384996106
1896	55.85466117922976
1897	55.86213029690804
1898	55.869585756691414
1899	55.87702757721529
1900	55.88445577709002
1901	55.89187037490095
1902	55.899271389208465
1903	55.90665883854803
1904	55.914032741430184
1905	55.92139311634061
1906	55.92873998174014
1907	55.93607335606482
1908	55.9433932577259
1909	55.95069970510992
1910	55.95799271657874
1911	55.965272310469445
1912	55.972538505094626
1913	55.97979131874217
1914	55.98703076967542
1915	55.99425687613319
1916	56.001469656329775
1917	56.00866912845502
1918	56.01585531067431
1919	56.02302822112861
1920	56.030187877934566
1921	56.03733429918443
1922	56.04446750294616
1923	56.05158750726347
1924	56.05869433015575
1925	56.065787989618286
1926	56.07286850362209
1927	56.07993589011411
1928	56.08699016701712
1929	56.09403135222982
1930	56.10105946362691
1931	56.108074519059
1932	56.1150765363528
1933	56.122065533310995
1934	56.12904152771238
1935	56.13600453731188
1936	56.14295457984052
1937	56.14989167300554
1938	56.156815834490395
1939	56.16372708195472
1940	56.17062543303451
1941	56.17751090534198
1942	56.18438351646572
1943	56.19124328397074
1944	56.19809022539832
1945	56.20492435826629
1946	56.211745700068896
1947	56.218554268276854
1948	56.22535008033748
1949	56.23213315367456
1950	56.23890350568855
1951	56.24566115375644
1952	56.25240611523195
1953	56.25913840744544
1954	56.26585804770398
1955	56.272565053291444
1956	56.27925944146839
1957	56.28594122947224
1958	56.29261043451728
1959	56.299267073794596
1960	56.30591116447225
1961	56.31254272369518
1962	56.31916176858529
1963	56.325768316241515
1964	56.33236238373978
1965	56.338943988133096
1966	56.345513146451545
1967	56.3520698757023
1968	56.35861419286974
1969	56.365146114915355
1970	56.37166565877791
1971	56.37817284137336
1972	56.38466767959496
1973	56.391150190313255
1974	56.39762039037611
1975	56.404078296608766
1976	56.410523925813884
1977	56.41695729477147
1978	56.42337842023906
1979	56.42978731895164
1980	56.436184007621705
1981	56.442568502939295
1982	56.44894082157204
1983	56.45530098016517
1984	56.46164899534153
1985	56.46798488370164
1986	56.47430866182372
1987	56.4806203462637
1988	56.48691995355529
1989	56.493207500209955
1990	56.499483002716964
1991	56.50574647754349
1992	56.5119979411345
1993	56.51823740991292
1994	56.524464900279575
1995	56.53068042861328
1996	56.53688401127082
1997	56.543075664587015
1998	56.54925540487472
1999	56.55542324842487
[truncated: 1,601 more rows]
