# Supplementary material for: Dynamical Model of Drug Accumulation in Bacteria: Sensitivity Analysis and Experimentally Testable Predictions
Source: PLoS One. 2016 Nov 8;11(11):e0165899. doi: 10.1371/journal.pone.0165899 (PMC5100933; doi:10.1371/journal.pone.0165899)
Supplement: S1 File — The archive is in TAR format and has been compressed using GZIP. (TGZ) [file pone.0165899.s004.tgz › Model/PiddockModelEcoli3.nb]

(* Content-type: application/vnd.wolfram.mathematica *)

(*** Wolfram Notebook File ***)
(* http://www.wolfram.com/nb *)

(* CreatedBy='Mathematica 8.0' *)

(*CacheID: 234*)
(* Internal cache information:
NotebookFileLineBreakTest
NotebookFileLineBreakTest
NotebookDataPosition[       157,          7]
NotebookDataLength[     59940,       1360]
NotebookOptionsPosition[     58472,       1310]
NotebookOutlinePosition[     58887,       1328]
CellTagsIndexPosition[     58844,       1325]
WindowFrame->Normal*)

(* Beginning of Notebook Content *)
Notebook[{
Cell[BoxData[
 RowBox[{
  RowBox[{"Clear", " ", "All"}], ";"}]], "Input",
 CellChangeTimes->{{3.601062795079383*^9, 3.6010627962172832`*^9}, {
  3.618229037958727*^9, 3.6182290408483143`*^9}},
 FontSize->12],

Cell[BoxData[
 RowBox[{
  RowBox[{"SetDirectory", "[", "\"\</Path/To/Working/Directory\>\"", "]"}], 
  ";"}]], "Input",
 CellChangeTimes->{{3.618229648287313*^9, 3.618229654380302*^9}, {
   3.624289654951633*^9, 3.624289656245783*^9}, {3.624647976655539*^9, 
   3.624647980338936*^9}, {3.669644775467845*^9, 3.669644783072928*^9}, 
   3.669645101600341*^9, 3.669645149753763*^9}],

Cell["Calculate the cellular anibiotic in phase one", "Text",
 CellChangeTimes->{{3.594389968400874*^9, 3.594389973824688*^9}, {
   3.5943908986456537`*^9, 3.594390920628848*^9}, 3.601062791425172*^9, {
   3.6051246061305237`*^9, 3.605124937114862*^9}, {3.605124988133562*^9, 
   3.605125103546929*^9}, {3.605125135910473*^9, 3.6051251940957203`*^9}, {
   3.6175519339014*^9, 3.617551982166457*^9}, {3.617552019754218*^9, 
   3.617552066175084*^9}, {3.617552137503265*^9, 3.6175521950607777`*^9}, {
   3.617552237104623*^9, 3.617552347299877*^9}, {3.617552789010804*^9, 
   3.61755278928928*^9}, {3.61755282749341*^9, 3.617552887073926*^9}, {
   3.61755328491641*^9, 3.617553285628468*^9}, {3.618143743783991*^9, 
   3.618143775128551*^9}, {3.61814387368364*^9, 3.6181438931166563`*^9}, {
   3.6246466324169207`*^9, 3.624646633312924*^9}},
 FontSize->12],

Cell[BoxData[
 RowBox[{
  RowBox[{
   RowBox[{"loeqn", "[", "t_", "]"}], ":=", 
   RowBox[{
    RowBox[{"(", 
     RowBox[{"1", "-", 
      RowBox[{"Exp", "[", 
       RowBox[{
        RowBox[{"-", 
         SubscriptBox["\[Beta]", "1"]}], " ", "t"}], "]"}]}], ")"}], 
    SubscriptBox["a", "i1"]}]}], ";"}]], "Input",
 CellChangeTimes->{{3.624646834528284*^9, 3.624646848096098*^9}, {
   3.624646921346643*^9, 3.6246469617674828`*^9}, 3.625235828635016*^9, {
   3.62524331485205*^9, 3.625243318005124*^9}, 3.625244491693552*^9},
 FontSize->12],

Cell["Calculate the cellular anibiotic in phase two", "Text",
 CellChangeTimes->{{3.594389968400874*^9, 3.594389973824688*^9}, {
   3.5943908986456537`*^9, 3.594390920628848*^9}, 3.601062791425172*^9, {
   3.6051246061305237`*^9, 3.605124937114862*^9}, {3.605124988133562*^9, 
   3.605125103546929*^9}, {3.605125135910473*^9, 3.6051251940957203`*^9}, {
   3.6175519339014*^9, 3.617551982166457*^9}, {3.617552019754218*^9, 
   3.617552066175084*^9}, {3.617552137503265*^9, 3.6175521950607777`*^9}, {
   3.617552237104623*^9, 3.617552347299877*^9}, {3.617552789010804*^9, 
   3.61755278928928*^9}, {3.61755282749341*^9, 3.617552887073926*^9}, {
   3.61755328491641*^9, 3.617553285628468*^9}, {3.618143743783991*^9, 
   3.618143775128551*^9}, {3.61814387368364*^9, 3.6181439024215813`*^9}, {
   3.624646622224695*^9, 3.624646637041362*^9}},
 FontSize->12],

Cell[BoxData[
 RowBox[{
  RowBox[{
   RowBox[{"hieqn", "[", "t_", "]"}], ":=", 
   RowBox[{
    RowBox[{
     RowBox[{"Exp", "[", 
      RowBox[{
       RowBox[{"-", 
        SubscriptBox["\[Beta]", "2"]}], " ", 
       RowBox[{"(", 
        RowBox[{"t", "-", "\[Tau]"}], ")"}]}], "]"}], 
     RowBox[{"loeqn", "[", "\[Tau]", "]"}]}], "+", 
    RowBox[{
     RowBox[{"(", 
      RowBox[{"1", "-", 
       RowBox[{"Exp", "[", 
        RowBox[{
         RowBox[{"-", 
          SubscriptBox["\[Beta]", "2"]}], " ", 
         RowBox[{"(", 
          RowBox[{"t", "-", "\[Tau]"}], ")"}]}], "]"}]}], ")"}], 
     RowBox[{
      SubscriptBox["a", "i2"], "/", 
      RowBox[{"(", 
       RowBox[{"1", "+", 
        RowBox[{"\[Delta]", 
         RowBox[{"(", 
          RowBox[{"t", "-", "\[Tau]"}], ")"}]}]}], ")"}]}]}]}]}], 
  ";"}]], "Input",
 CellChangeTimes->{{3.617642989791464*^9, 3.617643031255197*^9}, {
   3.617643895634672*^9, 3.6176439006251297`*^9}, {3.61764395099034*^9, 
   3.617643964271412*^9}, {3.61764410531207*^9, 3.617644119825745*^9}, {
   3.618141937910145*^9, 3.6181422210434313`*^9}, {3.618142492672215*^9, 
   3.618142493103269*^9}, 3.618143784236031*^9, 3.618143817630229*^9, {
   3.618678518362949*^9, 3.618678554269453*^9}, {3.624646863465909*^9, 
   3.6246468962639723`*^9}, {3.6246469435842257`*^9, 3.624646972405085*^9}, {
   3.6246470693315077`*^9, 3.624647160376789*^9}, {3.625235741381547*^9, 
   3.62523574466568*^9}, {3.625243330592966*^9, 3.625243336362487*^9}},
 FontSize->12],

Cell["Combined equation for cellular antibiotic level vs time", "Text",
 CellChangeTimes->{{3.594389968400874*^9, 3.594389973824688*^9}, {
   3.5943908986456537`*^9, 3.594390920628848*^9}, 3.601062791425172*^9, {
   3.6051246061305237`*^9, 3.605124937114862*^9}, {3.605124988133562*^9, 
   3.605125103546929*^9}, {3.605125135910473*^9, 3.6051251940957203`*^9}, {
   3.6175519339014*^9, 3.617551982166457*^9}, {3.617552019754218*^9, 
   3.617552066175084*^9}, {3.617552137503265*^9, 3.6175521950607777`*^9}, {
   3.617552237104623*^9, 3.617552347299877*^9}, {3.617552789010804*^9, 
   3.61755278928928*^9}, {3.61755282749341*^9, 3.617552887073926*^9}, {
   3.61755328491641*^9, 3.617553285628468*^9}, {3.618143743783991*^9, 
   3.618143775128551*^9}, {3.61814387368364*^9, 3.618143927624221*^9}},
 FontSize->12],

Cell[BoxData[
 RowBox[{
  RowBox[{
   RowBox[{
    SubscriptBox["a", "i"], "[", "t_", "]"}], ":=", 
   RowBox[{"Piecewise", "[", 
    RowBox[{"{", 
     RowBox[{
      RowBox[{"{", 
       RowBox[{
        RowBox[{"loeqn", "[", "t", "]"}], ",", 
        RowBox[{"t", "<", "\[Tau]"}]}], "}"}], ",", 
      RowBox[{"{", 
       RowBox[{
        RowBox[{"hieqn", "[", "t", "]"}], ",", 
        RowBox[{"t", "\[GreaterEqual]", "\[Tau]"}]}], "}"}]}], "}"}], "]"}]}],
   ";"}]], "Input",
 CellChangeTimes->{{3.617470692547286*^9, 3.617470730253891*^9}, {
   3.617470787339993*^9, 3.617470952695148*^9}, {3.6174716321745358`*^9, 
   3.61747163386147*^9}, {3.617471986129854*^9, 3.617471987090087*^9}, {
   3.6174723542034597`*^9, 3.6174723853392563`*^9}, {3.617472618420248*^9, 
   3.617472664080016*^9}, {3.617472738496767*^9, 3.6174727398959627`*^9}, 
   3.6174728190170794`*^9, {3.617474349702729*^9, 3.617474349942534*^9}, 
   3.617476912977887*^9, {3.617477057938306*^9, 3.61747705881769*^9}, 
   3.617477394203415*^9, {3.6175348552741337`*^9, 3.617534875395363*^9}, {
   3.617534997729191*^9, 3.6175350018321342`*^9}, 3.6175420221902514`*^9, {
   3.617559815626371*^9, 3.617559817210487*^9}, {3.617559871088235*^9, 
   3.617559871232027*^9}, 3.617634969515432*^9, {3.617635000445696*^9, 
   3.617635374506485*^9}, {3.617635687588532*^9, 3.617635688563713*^9}, {
   3.617636598602784*^9, 3.617636713149767*^9}, {3.617636932573648*^9, 
   3.617636971922153*^9}, {3.617637788609219*^9, 3.61763779850522*^9}, {
   3.617639056299803*^9, 3.617639165205934*^9}, {3.617640707118874*^9, 
   3.617640734824586*^9}, {3.6176427042460318`*^9, 3.617642718975671*^9}, {
   3.6176431732715673`*^9, 3.617643196383767*^9}, {3.617643551759139*^9, 
   3.617643566766068*^9}, {3.6181422508856783`*^9, 3.6181422566302347`*^9}, {
   3.624647201375708*^9, 3.624647205300971*^9}},
 FontSize->12],

Cell["Read in the data from file:", "Text",
 CellChangeTimes->{{3.594395053650337*^9, 3.594395078291464*^9}, {
  3.617552906966703*^9, 3.617552909933674*^9}, {3.6182291070934153`*^9, 
  3.618229115460428*^9}},
 FontSize->12],

Cell[BoxData[
 RowBox[{
  RowBox[{"datavec", "=", 
   RowBox[{"Import", "[", 
    RowBox[{"\"\<coli_merge.txt\>\"", ",", "\"\<Table\>\""}], "]"}]}], 
  ";"}]], "Input",
 CellChangeTimes->{{3.618229580396594*^9, 3.618229621736793*^9}, 
   3.618231009263015*^9, {3.618231381534574*^9, 3.61823138396585*^9}, {
   3.624647815857256*^9, 3.624647817582552*^9}, 3.625244517817245*^9}],

Cell[BoxData[
 RowBox[{
  RowBox[{"tvec", " ", "=", " ", 
   RowBox[{"Flatten", "[", 
    RowBox[{"Take", "[", 
     RowBox[{"datavec", ",", "20", ",", "1"}], "]"}], "]"}]}], ";"}]], "Input",
 CellChangeTimes->{{3.617535659368826*^9, 3.617535670244041*^9}, 
   3.617542028981008*^9, {3.617545811176393*^9, 3.6175458159601*^9}, {
   3.61755747639858*^9, 3.61755748078297*^9}, {3.617557616197859*^9, 
   3.617557621085579*^9}, {3.617649410044484*^9, 3.6176494126208277`*^9}, {
   3.618229669398376*^9, 3.618229699232655*^9}, {3.618229759127839*^9, 
   3.6182297886258507`*^9}, {3.618229822759158*^9, 3.6182298303662167`*^9}, {
   3.618231021529171*^9, 3.61823102169631*^9}, {3.618231399631557*^9, 
   3.6182314202254677`*^9}, {3.618232364763442*^9, 3.618232364938531*^9}, 
   3.624648018979747*^9, 3.6252445199847183`*^9, {3.6253164359241657`*^9, 
   3.625316436427568*^9}},
 FontSize->12],

Cell[BoxData[
 RowBox[{
  RowBox[{"avec", "=", 
   RowBox[{"Flatten", "[", 
    RowBox[{"Take", "[", 
     RowBox[{"datavec", ",", "20", ",", 
      RowBox[{"{", 
       RowBox[{"2", ",", "2"}], "}"}]}], "]"}], "]"}]}], ";"}]], "Input",
 CellChangeTimes->{{3.618229716426526*^9, 3.618229742125245*^9}, {
   3.618229772905295*^9, 3.61822977764083*^9}, {3.618229833783463*^9, 
   3.618229839895277*^9}, {3.61823102601766*^9, 3.618231026232791*^9}, {
   3.61823143062006*^9, 3.6182314459881496`*^9}, {3.6182323691879873`*^9, 
   3.618232369491014*^9}, {3.618233906361697*^9, 3.618233906800741*^9}, {
   3.618237793332056*^9, 3.6182377954434023`*^9}, {3.618243671739359*^9, 
   3.618243673408989*^9}, {3.624648030808407*^9, 3.624648039161244*^9}, 
   3.6252445214647293`*^9, {3.6253164395583973`*^9, 3.625316439803944*^9}}],

Cell[BoxData[
 RowBox[{
  RowBox[{"avst", "=", 
   RowBox[{"Transpose", "[", 
    RowBox[{"{", 
     RowBox[{"tvec", ",", "avec"}], "}"}], "]"}]}], ";"}]], "Input",
 CellChangeTimes->{{3.6182321291336603`*^9, 3.618232138848836*^9}, {
   3.618232293940135*^9, 3.618232326221031*^9}, {3.624648050491128*^9, 
   3.624648056002977*^9}, 3.625244522608816*^9}],

Cell[BoxData[
 RowBox[{
  RowBox[{"sig", "=", "2.3"}], ";"}]], "Input",
 CellChangeTimes->{{3.668442268675611*^9, 3.6684422703765707`*^9}, {
  3.6684433938762093`*^9, 3.668443395687564*^9}, {3.66903126806115*^9, 
  3.6690312701456423`*^9}}],

Cell[CellGroupData[{

Cell[BoxData["tvec"], "Input",
 CellChangeTimes->{{3.625316525336451*^9, 3.625316525924973*^9}}],

Cell[BoxData[
 RowBox[{"{", 
  RowBox[{
  "0", ",", "8.8652`", ",", "18.4397`", ",", "28.7234`", ",", "39.3617`", ",",
    "48.227`", ",", "58.5106`", ",", "89.3617`", ",", "119.5034`", ",", 
   "238.2979`", ",", "358.156`", ",", "460.1449`", ",", "612.3188`", ",", 
   "891.3043`", ",", "1199.2753`", ",", "1496.3768`", ",", "1789.8551`", ",", 
   "2402.1739`", ",", "3007.2464`", ",", "3608.6957`"}], "}"}]], "Output",
 CellChangeTimes->{3.62531652627444*^9, 3.6253168615869417`*^9, 
  3.6253184541873693`*^9, 3.66695686164114*^9, 3.666958007760302*^9, 
  3.668443326618951*^9, 3.668443397363267*^9, 3.668443476233345*^9, 
  3.669644873509507*^9, 3.6696451031627207`*^9}]
}, Open  ]],

Cell[CellGroupData[{

Cell[BoxData[
 RowBox[{"Length", "[", "tvec", "]"}]], "Input",
 CellChangeTimes->{{3.625316586136426*^9, 3.6253165906601963`*^9}}],

Cell[BoxData["20"], "Output",
 CellChangeTimes->{3.6253165911578903`*^9, 3.625316861603896*^9, 
  3.625318454201932*^9, 3.6669568616601954`*^9, 3.666958007781602*^9, 
  3.668443326662819*^9, 3.668443397395179*^9, 3.6684434762715597`*^9, 
  3.669644873541267*^9, 3.6696451031811943`*^9}]
}, Open  ]],

Cell[BoxData[
 RowBox[{
  RowBox[{
   RowBox[{"T", "[", 
    RowBox[{
    "lgai1_", ",", "lgai2_", ",", "lgbeta1_", ",", "lgbeta2_", ",", 
     "lgdelta_", ",", "lgtau_", ",", "avec_"}], "]"}], ":=", 
   RowBox[{"Module", "[", 
    RowBox[{
     RowBox[{"{", 
      RowBox[{"val", "=", "0"}], "}"}], ",", 
     RowBox[{
      RowBox[{"paramsvar", "=", 
       RowBox[{"{", 
        RowBox[{
         RowBox[{
          SubscriptBox["a", "i1"], "\[Rule]", 
          SuperscriptBox["10", "lgai1"]}], ",", 
         RowBox[{
          SubscriptBox["a", "i2"], "\[Rule]", 
          SuperscriptBox["10", "lgai2"]}], ",", 
         RowBox[{
          SubscriptBox["\[Beta]", "1"], "\[Rule]", 
          SuperscriptBox["10", "lgbeta1"]}], ",", 
         RowBox[{
          SubscriptBox["\[Beta]", "2"], "\[Rule]", 
          SuperscriptBox["10", "lgbeta2"]}], ",", 
         RowBox[{"\[Delta]", "\[Rule]", 
          SuperscriptBox["10", "lgdelta"]}], ",", 
         RowBox[{"\[Tau]", "\[Rule]", 
          SuperscriptBox["10", "lgtau"]}]}], "}"}]}], ";", 
      RowBox[{"Do", "[", 
       RowBox[{
        RowBox[{
         RowBox[{"yvar", "=", 
          RowBox[{
           RowBox[{
            SubscriptBox["a", "i"], "[", 
            RowBox[{"tvec", "[", 
             RowBox[{"[", "j", "]"}], "]"}], "]"}], "/.", "paramsvar"}]}], 
         ";", 
         RowBox[{"ytarg", "=", 
          RowBox[{"avec", "[", 
           RowBox[{"[", "j", "]"}], "]"}]}], ";", 
         RowBox[{"val", "=", 
          RowBox[{"val", "+", 
           RowBox[{
            RowBox[{
             SuperscriptBox[
              RowBox[{"(", 
               RowBox[{"yvar", "-", "ytarg"}], ")"}], "2"], "/", "sig"}], "/",
             "sig"}]}]}], ";"}], ",", 
        RowBox[{"{", 
         RowBox[{"j", ",", 
          RowBox[{"Length", "[", "tvec", "]"}]}], "}"}]}], "]"}], ";", 
      RowBox[{"val", "/", 
       RowBox[{"(", 
        RowBox[{
         RowBox[{"Length", "[", "tvec", "]"}], "-", "6"}], ")"}]}]}]}], 
    "]"}]}], ";"}]], "Input",
 CellChangeTimes->{{3.617535864751625*^9, 3.6175361106189528`*^9}, {
   3.6175361713692913`*^9, 3.617536439181939*^9}, {3.617537224528018*^9, 
   3.617537243448545*^9}, {3.617538196924212*^9, 3.6175382167511597`*^9}, {
   3.617539134733197*^9, 3.617539159457052*^9}, {3.617540243927775*^9, 
   3.6175402921561937`*^9}, {3.617540512059307*^9, 3.617540513082427*^9}, {
   3.617540662050975*^9, 3.617540679452179*^9}, {3.6175442022124*^9, 
   3.617544204732842*^9}, {3.617545559632065*^9, 3.617545564792674*^9}, {
   3.617545832196205*^9, 3.617545834287657*^9}, {3.617645968841928*^9, 
   3.617646016525516*^9}, {3.6176460488978567`*^9, 3.61764604924216*^9}, {
   3.617647786309334*^9, 3.61764779334899*^9}, {3.617648216481656*^9, 
   3.61764823521865*^9}, {3.617648293171826*^9, 3.617648306068206*^9}, {
   3.617648484959485*^9, 3.617648509401043*^9}, {3.617648608764229*^9, 
   3.6176486275331783`*^9}, {3.618142686155525*^9, 3.618142697892371*^9}, {
   3.6181436197230787`*^9, 3.618143620522944*^9}, {3.6181545362337723`*^9, 
   3.618154546665222*^9}, {3.618229904264247*^9, 3.618229930993929*^9}, 
   3.618229993080489*^9, 3.61823181025179*^9, {3.618231877522893*^9, 
   3.618231877663724*^9}, {3.618232418977762*^9, 3.618232490513489*^9}, {
   3.618234062155219*^9, 3.6182340887330227`*^9}, {3.618678631603993*^9, 
   3.618678649477429*^9}, {3.618771988379778*^9, 3.6187719926675034`*^9}, {
   3.61883207546558*^9, 3.618832076050386*^9}, {3.624648105553259*^9, 
   3.6246482073871403`*^9}, {3.6246482429072247`*^9, 3.624648316475276*^9}, {
   3.62464837274568*^9, 3.6246483875811043`*^9}, {3.62464882605752*^9, 
   3.624648827296941*^9}, {3.62464894546989*^9, 3.624648949277871*^9}, {
   3.625242075268659*^9, 3.625242083293438*^9}, {3.625243387093157*^9, 
   3.625243416127336*^9}, {3.6252445352834272`*^9, 3.625244537018712*^9}, 
   3.6684432816608667`*^9, {3.668443315303693*^9, 3.668443320161654*^9}},
 FontSize->12],

Cell[CellGroupData[{

Cell[BoxData[
 RowBox[{"minsol", "=", 
  RowBox[{"FindMinimum", "[", 
   RowBox[{
    RowBox[{"{", 
     RowBox[{
      RowBox[{"Hold", "[", 
       RowBox[{"T", "[", 
        RowBox[{
        "lgai1", ",", "lgai2", ",", "lgbeta1", ",", "lgbeta2", ",", "lgdelta",
          ",", "lgtau", ",", "avec"}], "]"}], "]"}], ",", 
      RowBox[{
       RowBox[{
        RowBox[{"-", "6"}], "<", "lgai1", "<", "6"}], " ", "&&", 
       RowBox[{
        RowBox[{"-", "6"}], "<", "lgai2", "<", "6"}], "&&", 
       RowBox[{
        RowBox[{"-", "6"}], "<", "lgbeta1", "<", "6"}], "&&", 
       RowBox[{
        RowBox[{"-", "6"}], "<", "lgbeta2", "<", "6"}], "&&", 
       RowBox[{
        RowBox[{"-", "11"}], "<", "lgdelta", "<", "0"}], "&&", 
       RowBox[{"0", "<", "lgtau", "<", "4"}]}]}], "}"}], ",", 
    RowBox[{"{", 
     RowBox[{
      RowBox[{"{", 
       RowBox[{"lgai1", ",", "1.54"}], "}"}], ",", 
      RowBox[{"{", 
       RowBox[{"lgai2", ",", "1.77"}], "}"}], ",", 
      RowBox[{"{", 
       RowBox[{"lgbeta1", ",", 
        RowBox[{"-", "1.65"}]}], "}"}], ",", 
      RowBox[{"{", 
       RowBox[{"lgbeta2", ",", 
        RowBox[{"-", "2.58"}]}], "}"}], ",", 
      RowBox[{"{", 
       RowBox[{"lgdelta", ",", 
        RowBox[{"-", "11"}]}], "}"}], ",", 
      RowBox[{"{", 
       RowBox[{"lgtau", ",", "3"}], "}"}]}], "}"}]}], "]"}]}]], "Input",
 CellChangeTimes->{{3.617537477935948*^9, 3.6175374828153753`*^9}, {
   3.617537607973332*^9, 3.6175376114686937`*^9}, {3.617538233525799*^9, 
   3.617538309612989*^9}, {3.617538350322071*^9, 3.617538449195421*^9}, {
   3.617538673739298*^9, 3.61753870334163*^9}, {3.617538738010108*^9, 
   3.617538819832704*^9}, {3.617538861895013*^9, 3.617538889305769*^9}, {
   3.6175389208290977`*^9, 3.61753897293557*^9}, {3.617539007949884*^9, 
   3.617539068819376*^9}, {3.617539187040448*^9, 3.61753927738408*^9}, {
   3.617539347057165*^9, 3.617539367442223*^9}, {3.6175394063264227`*^9, 
   3.617539407070396*^9}, {3.617539467933729*^9, 3.617539468140554*^9}, {
   3.617539942495014*^9, 3.617539942957992*^9}, {3.617539975778275*^9, 
   3.617539978185605*^9}, {3.617540074428794*^9, 3.617540078996113*^9}, {
   3.6175404161038103`*^9, 3.617540419743285*^9}, {3.617540805464135*^9, 
   3.617540809935557*^9}, {3.617540886863565*^9, 3.617540890631991*^9}, {
   3.6175409360455837`*^9, 3.617540936204496*^9}, {3.6175409972278833`*^9, 
   3.6175410213415422`*^9}, {3.6175410792764797`*^9, 3.617541083003893*^9}, {
   3.617541129849552*^9, 3.617541132705017*^9}, {3.617543783743792*^9, 
   3.61754380660809*^9}, {3.617543969577924*^9, 3.617543975881176*^9}, {
   3.61754421341925*^9, 3.6175442158274508`*^9}, {3.6175450005739393`*^9, 
   3.617545007733211*^9}, {3.6175451767116337`*^9, 3.6175451769267073`*^9}, {
   3.617545249214329*^9, 3.617545261295553*^9}, {3.617545441482419*^9, 
   3.6175454417221746`*^9}, {3.6175456733150454`*^9, 3.617545673954173*^9}, {
   3.6175459507758827`*^9, 3.6175459532150784`*^9}, {3.617546159166115*^9, 
   3.617546160812327*^9}, {3.617553018004078*^9, 3.617553020986569*^9}, {
   3.6175559393456793`*^9, 3.617555942234033*^9}, {3.6175560876089087`*^9, 
   3.6175560915844183`*^9}, {3.617556500002576*^9, 3.617556504411059*^9}, {
   3.617646103015321*^9, 3.617646104101757*^9}, {3.617646895952285*^9, 
   3.617646896487474*^9}, {3.617647047201111*^9, 3.617647049719474*^9}, {
   3.6176477059081507`*^9, 3.61764770825945*^9}, {3.617648638046405*^9, 
   3.617648639421728*^9}, {3.617648682403165*^9, 3.6176486856111393`*^9}, {
   3.617648806791902*^9, 3.6176488069269657`*^9}, {3.617648845875951*^9, 
   3.61764884602699*^9}, {3.617648906474221*^9, 3.6176489104658422`*^9}, {
   3.6176489726491327`*^9, 3.617648973120199*^9}, {3.6176495570382853`*^9, 
   3.6176495953613253`*^9}, {3.618154754013246*^9, 3.6181547574936*^9}, {
   3.618232545230516*^9, 3.618232574440671*^9}, {3.618233365218663*^9, 
   3.618233377842969*^9}, {3.618234151579278*^9, 3.618234194046853*^9}, {
   3.6182378464174213`*^9, 3.618237846601215*^9}, {3.61867865762154*^9, 
   3.618678666854373*^9}, {3.6187567046507473`*^9, 3.618756726436698*^9}, {
   3.618756762026095*^9, 3.618756763161119*^9}, {3.618772021718948*^9, 
   3.618772025484643*^9}, {3.618772095688796*^9, 3.6187720962601748`*^9}, {
   3.618833549792041*^9, 3.6188335530803003`*^9}, {3.618834672837406*^9, 
   3.618834673268334*^9}, {3.6191968445067883`*^9, 3.619196844861989*^9}, {
   3.619196945772132*^9, 3.619196946352912*^9}, {3.6246483930606747`*^9, 
   3.6246485580041533`*^9}, {3.624648589060478*^9, 3.624648589362363*^9}, {
   3.624808700960372*^9, 3.6248087164652977`*^9}, {3.6248090235535088`*^9, 
   3.624809048986925*^9}, {3.625236055153685*^9, 3.62523605532937*^9}, {
   3.625236139107232*^9, 3.6252361393620663`*^9}, {3.6252396864956217`*^9, 
   3.625239778739132*^9}, 3.62523994019033*^9, {3.6252423004542017`*^9, 
   3.625242330064088*^9}, {3.6252436378231916`*^9, 3.625243670921688*^9}, {
   3.6252438373247538`*^9, 3.6252438438832703`*^9}, {3.625316906895072*^9, 
   3.625316936262645*^9}, {3.625318434930991*^9, 3.6253184415781384`*^9}},
 FontSize->12],

Cell[BoxData[
 RowBox[{"{", 
  RowBox[{"0.9847239501555526`", ",", 
   RowBox[{"{", 
    RowBox[{
     RowBox[{"lgai1", "\[Rule]", "1.5057977581123667`"}], ",", 
     RowBox[{"lgai2", "\[Rule]", "1.8264680617097295`"}], ",", 
     RowBox[{"lgbeta1", "\[Rule]", 
      RowBox[{"-", "0.9354324068349256`"}]}], ",", 
     RowBox[{"lgbeta2", "\[Rule]", 
      RowBox[{"-", "2.903380670551105`"}]}], ",", 
     RowBox[{"lgdelta", "\[Rule]", 
      RowBox[{"-", "4.315397979068636`"}]}], ",", 
     RowBox[{"lgtau", "\[Rule]", "2.8874747500525655`"}]}], "}"}]}], 
  "}"}]], "Output",
 CellChangeTimes->{
  3.6252398317604427`*^9, 3.625239989327239*^9, 3.6252422537228622`*^9, 
   3.625242361327798*^9, 3.62524295581364*^9, 3.62524393332215*^9, 
   3.625316454119755*^9, 3.625316496967394*^9, 3.6253165560570917`*^9, 
   3.6253168720113287`*^9, 3.62531691962427*^9, {3.6253184529109383`*^9, 
   3.625318456188417*^9}, 3.6669568638032293`*^9, 3.666958009850506*^9, 
   3.668443328767651*^9, 3.668443399638596*^9, 3.668443478502837*^9, 
   3.6696448736713743`*^9, 3.669645105295622*^9}]
}, Open  ]],

Cell[BoxData[
 RowBox[{
  RowBox[{"pltdat1", "=", 
   RowBox[{"ListLogLogPlot", "[", 
    RowBox[{"avst", ",", 
     RowBox[{"PlotStyle", "\[Rule]", 
      RowBox[{"{", 
       RowBox[{"Red", ",", 
        RowBox[{"PointSize", "[", ".02", "]"}], ",", "Large"}], "}"}]}], ",", 
     RowBox[{"AxesLabel", "\[Rule]", 
      RowBox[{"{", 
       RowBox[{"\"\<t (sec)\>\"", ",", "\"\<ng ofloxacin/mg cells\>\""}], 
       "}"}]}], ",", 
     RowBox[{"ImageSize", "\[Rule]", "600"}], ",", 
     RowBox[{"BaseStyle", "\[Rule]", 
      RowBox[{"FontSize", "\[Rule]", "18"}]}]}], "]"}]}], ";", 
  RowBox[{"pltdat2", "=", 
   RowBox[{"LogLogPlot", "[", 
    RowBox[{
     RowBox[{
      RowBox[{
       RowBox[{
        SubscriptBox["a", "i"], "[", "t", "]"}], "/.", 
       RowBox[{"{", 
        RowBox[{
         RowBox[{
          SubscriptBox["a", "i1"], "\[Rule]", 
          SuperscriptBox["10", "lgai1"]}], ",", 
         RowBox[{
          SubscriptBox["a", "i2"], "\[Rule]", 
          SuperscriptBox["10", "lgai2"]}], ",", 
         RowBox[{
          SubscriptBox["\[Beta]", "1"], "\[Rule]", 
          SuperscriptBox["10", "lgbeta1"]}], ",", 
         RowBox[{
          SubscriptBox["\[Beta]", "2"], "\[Rule]", 
          SuperscriptBox["10", "lgbeta2"]}], ",", 
         RowBox[{"\[Delta]", "\[Rule]", 
          SuperscriptBox["10", "lgdelta"]}], ",", 
         RowBox[{"\[Tau]", "\[Rule]", 
          SuperscriptBox["10", "lgtau"]}]}], "}"}]}], "/.", 
      RowBox[{"minsol", "[", 
       RowBox[{"[", "2", "]"}], "]"}]}], ",", 
     RowBox[{"{", 
      RowBox[{"t", ",", "1", ",", "3600"}], "}"}], ",", 
     RowBox[{"PlotStyle", "\[Rule]", 
      RowBox[{"{", 
       RowBox[{
        RowBox[{"Thickness", "[", ".01", "]"}], ",", "Large"}], "}"}]}], ",", 
     RowBox[{"PlotRange", "\[Rule]", "All"}], ",", 
     RowBox[{"AxesLabel", "\[Rule]", 
      RowBox[{"{", 
       RowBox[{"\"\<t (sec)\>\"", ",", "\"\<ng ofloxacin/mg cells\>\""}], 
       "}"}]}], ",", 
     RowBox[{"ImageSize", "\[Rule]", "600"}], ",", 
     RowBox[{"BaseStyle", "\[Rule]", 
      RowBox[{"FontSize", "\[Rule]", "18"}]}]}], "]"}]}], ";"}]], "Input",
 CellChangeTimes->{{3.618232000276773*^9, 3.6182320079400263`*^9}, {
   3.618232331823923*^9, 3.618232344815889*^9}, {3.61823260959558*^9, 
   3.6182326725864573`*^9}, 3.6182328300749693`*^9, {3.6182328673462257`*^9, 
   3.618232876767851*^9}, {3.6182329182131853`*^9, 3.6182329273812513`*^9}, {
   3.618232977579204*^9, 3.618232988155468*^9}, {3.6182330690689497`*^9, 
   3.618233096414439*^9}, {3.618233136195795*^9, 3.618233351008847*^9}, 
   3.6182341049767113`*^9, {3.618234405455283*^9, 3.6182344725030937`*^9}, 
   3.618237943868396*^9, {3.6186787977963343`*^9, 3.61867879904445*^9}, {
   3.618679575469514*^9, 3.618679590414221*^9}, {3.6187571091049833`*^9, 
   3.618757113421082*^9}, {3.618772012750412*^9, 3.618772017078082*^9}, {
   3.618832085171324*^9, 3.6188320854350986`*^9}, {3.618839617007935*^9, 
   3.618839620466537*^9}, {3.619197852721671*^9, 3.619197871491523*^9}, {
   3.625234423739108*^9, 3.625234437737464*^9}, {3.625234475278479*^9, 
   3.625234505533105*^9}, {3.6252350996518307`*^9, 3.625235101487702*^9}, {
   3.6252352075475817`*^9, 3.625235210842868*^9}, {3.625242749660942*^9, 
   3.625242799616975*^9}, {3.625242935523343*^9, 3.625242937486765*^9}, {
   3.625243984188369*^9, 3.625244002724265*^9}, {3.625316485659842*^9, 
   3.6253164879614267`*^9}, {3.6253169624985027`*^9, 3.625316980947616*^9}, {
   3.669644867564268*^9, 3.669644870773835*^9}, 3.669645089937605*^9}],

Cell[BoxData[
 RowBox[{
  RowBox[{"Export", "[", 
   RowBox[{"\"\<ecoli_data.dat\>\"", ",", "avst", ",", "\"\<Table\>\""}], 
   "]"}], ";"}]], "Input",
 CellChangeTimes->{{3.6669571077992897`*^9, 3.666957137999333*^9}, {
  3.66695799838477*^9, 3.666958000748461*^9}}],

Cell[BoxData[
 RowBox[{
  RowBox[{"Export", "[", 
   RowBox[{"\"\<ecoli_fit.dat\>\"", ",", 
    RowBox[{"Table", "[", 
     RowBox[{
      RowBox[{"{", 
       RowBox[{"t", ",", 
        RowBox[{
         RowBox[{
          RowBox[{
           SubscriptBox["a", "i"], "[", "t", "]"}], "/.", 
          RowBox[{"{", 
           RowBox[{
            RowBox[{
             SubscriptBox["a", "i1"], "\[Rule]", 
             SuperscriptBox["10", "lgai1"]}], ",", 
            RowBox[{
             SubscriptBox["a", "i2"], "\[Rule]", 
             SuperscriptBox["10", "lgai2"]}], ",", 
            RowBox[{
             SubscriptBox["\[Beta]", "1"], "\[Rule]", 
             SuperscriptBox["10", "lgbeta1"]}], ",", 
            RowBox[{
             SubscriptBox["\[Beta]", "2"], "\[Rule]", 
             SuperscriptBox["10", "lgbeta2"]}], ",", 
            RowBox[{"\[Delta]", "\[Rule]", 
             SuperscriptBox["10", "lgdelta"]}], ",", 
            RowBox[{"\[Tau]", "\[Rule]", 
             SuperscriptBox["10", "lgtau"]}]}], "}"}]}], "/.", 
         RowBox[{"minsol", "[", 
          RowBox[{"[", "2", "]"}], "]"}]}]}], "}"}], ",", 
      RowBox[{"{", 
       RowBox[{"t", ",", "0", ",", "3600"}], "}"}]}], "]"}], ",", 
    "\"\<Table\>\""}], "]"}], ";"}]], "Input",
 CellChangeTimes->{{3.6669574008906183`*^9, 3.666957402593873*^9}, {
  3.666957513858233*^9, 3.666957562012043*^9}, {3.666957736147822*^9, 
  3.6669577377959423`*^9}, {3.666957799203555*^9, 3.666957803265656*^9}, {
  3.666958003101234*^9, 3.666958005261218*^9}}],

Cell[CellGroupData[{

Cell[BoxData[
 RowBox[{"Show", "[", 
  RowBox[{"pltdat2", ",", "pltdat1"}], "]"}]], "Input",
 CellChangeTimes->{{3.625234453774666*^9, 3.625234457243222*^9}, {
  3.6252345163383007`*^9, 3.625234517705586*^9}}],

Cell[BoxData[
 GraphicsBox[{{{}, {}, 
    {RGBColor[0.368417, 0.506779, 0.709798], Thickness[0.01], Opacity[1.], 
     LineBox[CompressedData["
1:eJxF2Hk4VG/7AHDZZzFzZsZuzIxKhDZlKWVuKomSpYhkC1FCkTV7ShQlXktC
i1BClrIvEcmSJEWklCWVsuQrS/2e831/19s/c67Pdeac8zz3fT/PnHvkHDxM
nXh5eHiI6AM/qgcptmPu57RHO3QHl0nOcPNMdM9oX3XkNqnt3FcqN8M99IiT
SbvqzdUPzbBzUZ7hbhynqi7En+V+KTvp3K49w82IEFr4Hp/AbZtlzcU7zXAP
GEfYjsff5l4MrvpDKp7hFqrXXxmNL+FGP2z5Vbz3J3dg9XulkfhGbm/42x/t
YbPckm8i1i6er7h3b01BjcQvbm9YlpJK3yBXtl3AS8N/gRsSap/VJTTMPa98
Qdr0yRJX1ak22/jKODdydFdnsAwPJCpIT6hVfeeyZXhO1Gsug4tCDmYTd6e4
Xv2akc5OvEDxkeQvOPaTa5YlSE4O5wMXs3bzFQv/cKdvGldZhvODaUOuw9zj
ea5kp/eHV9ECIHrzLBZ2aIk7vCHvCMFbEJIW6uj/jPzhagfZr1Q2EIJuL/ro
yP5l8KyOstKVIwy7bzSI5aXzwlclh7Frr4RBMFn4hhw/P+S7iN9/HUGAHvd3
JtcJ/BBTU1Vmdo4A2TtLeKWo/GDBsdLviCKA/rStIybNDwG7dKZqLhEg2uiR
wp91/KDmv98lNokAIgLO+f2H+GFzBjNt+C4BRE81VCYV80NKuIqGVycBVuwJ
7hE5IgBUTr/Yb3EidLGTJ5RcBMDNyvr1jCQRQqcfCOqfEIBhi26dcWki9KcO
q4f7CoCvO9BesIiQ8HlP0myMAGRHaCfFriKC4HmZg4MlAmBWf125RY0IY/Vl
vYWCgvBTZO0/WmZEyNOY7je7KwijP2o9xKOJEGIV8nCwQBC6HG9o9sUQwTSI
dPl4qSBcop9xS7tEhF+PV2yPqBOEOMswMeYVIugZ7c8t6hEEiZVPPYSTifDe
sfQ0jU8I0g98tEvMIoJYvC/l+SEhmLJ8bhRWi55fwjdmZS8Eopf4qun1RKh6
HVc/4iwEqsmR124+JoKDbI7375NCoK934m71EyIU5rzpWxMlBA7Ph8U/tBLB
oHZz9sUSIaBxrI4OvCZC8NcFroGIMJxfE0rJnyDCOnJbqC9dGNZOtuXPfkfj
UU6rvy0hDAf2VC1smySC7vGt2//ICUPr1PO0p9MoPuNn9ErUheFSlKxAxxwR
YkeX9rDshGF1n0RVCi8Jrg/9sZwqEoZnj347aoiRwIi3M5VdJgxyMq57zcVJ
8Fsu8+2eamHYkVI54SVBAjt7OJzdLAyF7I+H70mRYOX7UDvrfmGoSZ6fJ7JI
kDew7GiTAAFsyZ4pl1aRoOoNn3fqQQIM/Az7eEudBPG79HzUbQggvL7dvUCD
BC4Po/y6jhCAShK7VK5JAtEEkSCiBwG0RUIiW7aQ4MQ+iXMBkQR46bM94I02
CVhNSslWRQQgNS7IFOuRIKTYpEqaTAT/qwVP7A6QwHx5Qs1DGhHK6pXWgTkJ
VK701JlKECHjvfJOlgUJ3rgfehK9nAgedroBPQdJsF7JqWNekwjqvPFyGtYk
eJ/p977PCeXlDc+6CgcS6MZm8F9Deb2t9Kiz3Z0ElLroD0yUt1pVsm6YBwl6
J0/XpD8jguthtQsbPUngeWCP381XRJii96QlnCRBBvPXl9wvROj9rT2j702C
xbumL8tQHCMG+rcF+pOgtFngZg+6zyzlm7pIBAlCf/0IPniaBDp59YbXkfco
9x/qCyDB4yv+5ipnSfAptkjsXSQJtkU2mOxCR7q57YXhayR4V6665HmeBO6f
yjxnmtH3jr8XTYghgeIyNy6dQwZQ4m/jXCXBi3XXItTkyRB94/7yaOQAm2fN
B5XQ+edZBVPI7ZWKxhmbyCBqJuZZn0CCUz7Ddiq7yeAUxHP7wH9QPr/YhOud
IsOCL+GGZQoJnKRjm1x9yfC7dv3Th8iU3dXES2fIwFfHv4mRSgL7OzJXX54j
wzVjo4EWZEH7N7fsrpHB5NHduLVpJDDpMXkS0EiGMKxiW086Ceb5wwjpLWQ4
5jIro5hBgtsbC/fWd5ChaJnxXn/k2cuUHqFeMkSems2TyiRBmmHrSMI3MsR6
7fE3vUGCkbodwgXiIuCxOZeadQvN756G4UcXEUjcdNm3O5sE+qt7jU+7iwD1
9MYciRwSSGQHmAt5i8BV8d3rrJBLblbbK4eIwBa3HTsHkL+lbPfzShSBemJh
wdtcVP9R+7L4HouAGf9hn4p7JFgrOHk3sVkECFFGV6eRlyLiCxXaRSD21CFJ
lTwSpIa8qjR8IwItY7K215C7fQ51XZ0QgR12wUun7pNgl9PRPytkKHDs9bYT
QgUkEP8oLPCQQ4HQ67cvaiB/srtL1F9Fgb0WG+SPIodafxNz20ABgYDhJ43I
FWZeKiW7KJC7JnfIvxCNRzfEcoc3BTT5nN3bHqB6q+XY9vhToGNs27UZ5NZt
jx1dQihwIiLIhFmE1t9mAc+L0RTAVsvbHEO+sT7mXHcmBfitAxjLitF6ZCcV
O7ZTwFFepUmqhAR1KWc4yV0U6LL82KaJ7CbqcKn1NQWE/M77WyA3EtYcVR2i
gOfO5OaryN4zj6V5/qGA6d1KQ+FSErxqmQi7xqHCjo+myR+Qw3d0T3TIU0HB
/bD5AvLa2vJDvMpUMA1dfCL6kATnSs6quapRQSq4sUoPWT1D+rO6ARWOvHsv
k438H2894y4vKmwtvaRp9Qit1+/K1QL+VLij9NveA3nClaa0OZgKG2+07zqL
rGfbz5cZRYXKYqbhfeTZ3acenbhOhbfCRrqLyBbsdBahmQomsjHBsWUk4E+N
iNnahsZ7RKc8A7lQ1HXO4wUVqBTNikJkYeKmrp63VFAz1KZ1IZfNtETe/kGF
xJbBFfRyEpCHA2bZIhhYbRu3jEIe4NNNzaNisPzHrX8SkfOXE7Q30zH4OnrK
+RbyPrukSFMJDI5N7ymvRo5/WywaKYfBz8o7Oj+QJbu+qo6rYfCosnbX3goS
fP5R3OOjiaHfiyvrDyJXUAMD+LQwOEHhn3JAPrSX8JgJGIwbXOXxQ05/Km+y
zwADil/UwUxk+VobjxIbDMo/XDAdR54dkGfo2GMQ61g9N4XctPj1YfsRDKYu
6AYvILtsCfw94oJBhVanIrkS7felSZekvDA4rlUoqIIc1G2z4c5pDOLy1xRt
RDaaln+l6ocBiiRoIX9fX8LcE4TB46H1/AbIqnmd94LPY3Ck8bymMzJfa9I+
UjQGDuEveU4gd3+2mU66iMF8rmG+F/JphW9bHlzBwDFHpiIUuewm4dnHaxjw
OpxPT0HWTtEd0y/EYCXbZagJ+ebg46/kYgzcRu4ltiELrNo+2VmKwZ4sy3Vd
yG1F2+cPVmJAX+MuMYBs2baD7NqEgfTRzMZJ5Cr6E2xNCwbWq+1KZ5E5ljvF
Jlsx0B9yiltAHhneyfJ/gcE7w3QegSpU73/01l/ox6BYjPhBHPn1zuZNewcx
uBK/S14GecvFXZtpQxj8oLscYCMvk9LXTRnFYGtKbIACcqzq7v25UxgY7Rt+
r46c62To1yJMg/r7h21Mkcl5rWcukWhASvsTcQDZc8owzIRCA6EpkdSDyOoh
e6J7GTTY0OmVbIPcmLw37TMLXU82HXZFVhhsz7wvR4N7rw0S3ZCj5Y2yTq6k
AeXJTQ0PZJMio/xfq2lwRs1qvzfyu9Z9dQQ1Glz2XjEThKxL72xs16DBuWHz
baHIWQeNW65socHkTG5AOLLbsHGXFNBAZzG06xzyr98mn1Yb0uBbZdRiLLKo
6n5hA3saJF9xdLyOPOLjU/fuCA1M6qlf0pHLKpP9vJxp8GX3rGsm8uGdA2Np
x2mguHHJ+BbynYPOLd9P08D2eWxzDrLf9aiws340iI4tYdxFNhi6u1kqkAYx
m6Us7yFPHP+eqxuK5ntRsvM+skaIX3RiNA3uRCmcKkImNqbqKl2iQYF8aEwx
cr9w9XxNHA2ahP6klyCHxi87PpZAg9WOb0seIj/NijbUyqCBb+14egWyVVsa
+UMxDRwG+cLrkVVotY2nH9Ig3yJx92Pk3wc+nCGW0+ClUCe5AfnWoPy3jTVo
PtqJ5xqRv07lt597SoPA2pTdzcg1Gi8iZVppYCFV9AP35TPT2wrbaaASw0h4
irxJUDO/t4sGI1kLz1uQg6TqY1UGaDDndYDVhmxs81GvfpAGHb73c3EvvyXw
58AQDezq+za0IzepGHiEjNLgeMdPzQ5kCrzc1zVJg8LtH1d0Ir8/+1Po6AwN
VnxIS8Jd1CJRtzBLg4pVd4RfIFuYWa+XX6QBeW5wCHem8zDmJ0iHPLUT/i+R
BV7Wrd5BoMM1I5EPuI9x03QxMh0y+fn0upE3Spp559DocFl3jfArfDwtda/f
MOlAWMXy6EFWVk/7cZtNhye+lAbcl2/6Ek4up8Pbiqeir5EtA9dqERTpoD76
/AHurypp6Zs30oH6LublG7x+U3wfCajTYeb+eole5IcCZp0vNOnw6DCvJe6Q
dwTeY9p02LzC8jVu+mVfp9TddCh4zlPXh+y7aBrsvIcOer1bZnH3u6xNUt1H
B4eTP5Xe4vWuM/z02X46nCTTL+PWnDZVWbClQ/rU8O5+5Ou2a3c2O9ChYWL5
ady8bQSbq0502PZuVQbu1tt1ccrH6XB4663vuG3M104f8qHDvmadiAHkhscE
sqI/HU74xmThVlw3vHImkA5ziz1NuCeF0swvhtHB4PMlwXfIZ8sJFVUX6bAx
WTkQ92f54a6oODqM2Kj9B7dRfN2X/fF0EJg5WYhb4riv7LckOgg5pwzhPvPa
VL08lQ4972Lncb/fvnZf5HV0P9s22iDyXeZwqOwtOsiZbtTGTb1Ql/I5iw5n
nZ3NcHv/vFZUmkOHA80zR3Fv6zD9tDcfPd9TLQ53Z0jdruByOqw6XtODu3Dv
j73bqujQeX9uBHecDGf/Yg0dJNRKZnEbPQqxC2ikw6Bwteh75LWRBc6bm+mg
Kk1bgVvEbNBtroUOhfPT63G3TWj7+zyng27rKUPceVXuIWpddPjTK3oQd0x0
euRMNx0kZ00ccRus+n3lVB+Kd21OIO6nh6vvug/TodlX9A7uHOVvhWvG6ACH
3hbgPv+L+ejrOB2G95mW49ZLPNNw7AcdIgstW3GvOpLXsnqaDt1JEy9xC2zo
fz72kw6557f2425s0+p3XqCD5ivSV9y3U48Pyf+mw8TmK9O4I1yujX3iYUBj
6et53Lr8CzMOggx47VYg/AG5TqtCxJbGAObxSjncmYRxBkuUAT/8AxVwh7yW
kh4QZ4DUfuIa3Npe/qsOMRmw2zVVAzdLJ1dFms0A4wvpW3EvUXpVe+UYsIbr
q4O76q4m10KBAZeb7xngTvNz2SmuxICSdcR9uAP1kg1fqTDA0VLXDPeWoX8s
zFQZYFS24xDuMqlHnvu2MeCk+gNX3MmjIz4UYIB10JIbbt9S8aB2XQb81FLx
xK1u4nPBUJ8B8mObfHCLs+/EEQ0ZQM3B/HH//PoqsWUvAwrPdgXiLolSu7nL
jAHk76Qw3AnmTjmC5gw4Kh0ZgdtrZWL+k4MMIKaPRuJWrZup2G7DgFXZx6Nx
F/5T/JLryoDAAxHxuH83RF56fpwBL7u0EnDvvWyxy9adAbW6w4m4xxUXKoK9
GLD9HTkFt+bPNm+KDwM40zGpuM/Vp69N90PxbV+6hnuFle7N6iAG5IdUpuM+
tUrUem8oA9YqCGf+m7+pYbGBcAbkqe6+gds65sKFxfMMODWdewv3f6o6PbXi
GfB88nv2v+M/4P3JKokBkR59ubiff5M4GJDGgNKQm/dwu52rbE25wYB7Dgb3
cQuzbbnldxggrN6djzvrEW/xm3sMyJrVKcSta3xn1VwhA46EJz74N59h30Q0
Khkw/WGmGLek9JUw8zoGXBjmK/033kWbfp5+woAW8T//2sTwjUviMwbc7Bx9
iHviY2B/yXNUbwdrH+FWEGtomO5lQHcQtxy3nR7xnuonlG+FqArcL3OS/Qvn
GKCpe7kKtx5JQX+tiCjqMwg1uI+cj0yhOYvCobPv6nCH8n0an6kRBU67Xz1u
v73hhRM0MejxSPjXnkkcnzFHMRi1SfnXdZjhCPehGOSyU/81Fn3aPElIHEY3
/9dFPxsH+mzFYWHrf73fXtSJVSYOmtv+6xept+z8iBKg9f826la17rKWgK3/
bxbPqLvkw7/+pnwtzIYq+T/rsiPiJB7+9a6TEVMxllL/84/s9og3ROn/OYoJ
Q+qb/ppzpQgSD/+1W+sXjx2n/rpMQD5j+txfG+6fPsa++NfvbtarG175a8Vn
OcwPV//65GQcr+9//rpC0neMnCINA1uElTJq8Ldym46b16RhVWygOKURzf/o
zhLNdGlY2+E06ddCgqRYldSOTGlotfhYPdhBAqWBeaf5LGl4PDymcaMX9SsB
SUsmhdLw5c8Y/8wEev9p0djBLpYGbCbsS8EMqk/JN9FfS6VBxFRK+eg8ylep
pOT5Smkwp31paBYgw/rJFNWqJmmoqB+uM2GSAXNJO7pqQBqyT1ycidEnQ+eB
Gy/mCTJwX2GOVXidDKYb7mXdOiIDDXKMjwe1RCD3Q0bvEWcZKO2TffCNKwI8
8QkiK11lQA4cioJ3iMD9qaDTt91lYFy40jxxrwgIlxjvzPKXgcZlTTaJtiJQ
qz776U6cDPSfTeMMhYuAyladlXcrZSDPbb9ZZZMICOx6fbOQwQSHiJkTLdsp
8OzniWgdcSb88svL3Yz67su3+U91STLBxlVr6o4BBZi8qjozskwIPrci38+E
AqrVFwc1FJngEVUwMWdDAbuNuszarUy4lJwTcAL15RXs+4ntTkyAB5lla/JQ
39+xPcjGhQmLBQLndQoosDOoz/H7MSasOzMaZlpEgc4+oU00TybIVT/lcSuj
wGiiQ9f+ACZovzi8NaiRAqJkSWp/LBO+GGaekuqngPtceNT4IyZE1q//pk2g
QlNHV2dRBRMma7U6NpGpwMpaLhVYzYQJZ8UgBSoVnps8ziU1oPlyO/T5xKiw
/t6yVpUOJij0bypJQH375OFQEY9PTJDIM6hja1DBuyEofhqThaUGo+IBeyq0
pbT3VTJkQdvutZ6HIxVWesquOCsuC8t+6D1dcqbCK2Z1sShTFqyUq5JpblRQ
91nsVlOQhZpXEjGiPlSYUwyU8NsmC8uz4y5FXaBCYKxf2qKrLCy8Xlm/Lp8K
ukeOJSe6ycI7tTuPtQqpQNS0TljrIQvigWUbdhZRIfkD96Kdtyy05eUfMn5I
hZJNQmcag2UhM6Z2ZlcNFb72JR66eFUWLEeaxqvaqWCtUCzNrJYFhe5+14Zx
KqxYvC1eWisLxpUbbwV/pcJ453/oRo9lobzuyBGNCSr4BQQQQ5tlATsbFXhj
kgoJ7TrzH1/IglZXlNzBOSq0e3X23huRhbs1ZkvZvBho131L1sJYwIl9/vIR
BYPQ2Y3hzXQWJJeoiB6noj5YJeC4mRgL7k0IbJDFMNiZIqh9XJoFT3Y8WxZM
Q33qKfbH1JUsKJ6fJaqKYnBopcmaeU0W7BqKkXCUwiDNKkn8nBYLVj7JNBaQ
Rn3o5YE/NG0WFCw2uGUhOyy5dq3ezoLb2UP7hmQwONYT7mu5lwXmK/a0G7Ew
8IsqqS+zZ8FOeSH+6eWor6+Zv7vDkQUHBnszw1dgsDgDCZ3OLKi+FqtAW4lB
iH2789hxFmREW88oyWNwbssISdKHBWKzHUkmChgkfJUw941mQYi1nOtxZQwe
GAeOqxWzQIey6XC3Kvp+fsCmX6UsINbesDTciIEVOSC4qgzFI7WNXY/M+9SP
vr2GBU6ZDaTcTRjs5/psMW5hgew5Va9j6hjMrjkZfWyQBTzj+oSSzRg8i/Hs
XjPEAsr9p+MSWzDI+OzBmvzEAimT/owAZP0s9yLfcRb4KW4/v1ULgxSmW9/Z
nyxwoNZbF21FfTfpqFIGiQ03na0fOHMxwFydvR0obEhIOCJZhjzc5FQjT2PD
Ju+th4UBg9hwR9M8cTbUOfFEZCEP/rIPKJdjQ4OkqkmXDgYlFvaNZ1aygbla
vlxaF4OoUjsKKLDBaHINvwPy+pO2N5tU2PCqfLXeN+TwMetnLzXY8PZj0MXZ
7RiY61mLJm1B5189Z6vvwED59iEbq21s6JuNv+aN3G1rNfVelw3kjXL7JpDl
X1tIT+xlQ1iObXn3TgyePjE9JuzIhnWFMRvdd2FAWj5zNM2ZDVnX3C+lIBsF
Jzqtd2UD5afLUgPyK/U3dgfd2RBCG5UT18dgKPuwRY4fG/aIfblYgCzP/2f/
1kA23FtyzX6J7GKXadoZxIYHGy72zyJPSH7cOxeO7MCfsmU3BgsXXHboX2KD
zubuY4+QtUcIuv1xbOi0OXOsGzlc9x7XM54N5bfsLvxAFl74tiU5iQ0jAWsU
VhlgYGgRp6mSygZ7b+1sLnJs8Xr1ujQ2zFv26x9EFnXz2jB2gw0/LtOmzyFb
PBVdd+Y2GzSvdy2mIaeufKiCZaN8ELyVipDlBuYUNPPYILXm/nQvsuPmVPm2
fBSf1x6XvyLnJGqtsHvABosmF7PfyGuNgllRD9mwfXS/EdsQg5N32UxmORt2
KXqfX4tcIlgvVVjJBmKr3OetyHMODhI7atiQqDjjZYCsVcsn9qaODV1lYYoW
yMEyWXS3BjZcp9kLHUF+7KuH8TSxoXlYkeaOLNA9KpLwlA2K/J56fsj66y+Q
FFvZkGnenh2GHHNRiVDVzoblH16rRSN3jLUKGneyobhu1eQVZNrOE/yfutjg
rmTSl4y8/waF1+8VG84dm5hMR05aKvhDesMG7Y+JmreR+yxNljL62PCVNJif
g8x6ODW/cYAN3z3sD+Qh29MT5poH2ZB7v0SlAPm2u9rsoSE2+J72VHuAPPas
Z/r7JzbcjlLxLEJWVvCbjBhlg21Z6ABu9wip7xLj6PpP/MG4HwxWfL33lQ27
F4xN8etntKzHud/ZUDG7aIXfXyN5afTlJBtEBzKT8ecHzKQPH51hw0JNNykX
udoYPi7MsiHq4fpSfPw89z+8j/uF8jeyJzEDeQch4t2KRTZk+9bnpSCfd1rZ
/+g3qrfUVYvxyMPvh75m8XAg4azo2RhkobjiL9+XcaD9xIqdEciK286Ob+bj
ADv+CzcA2eDL/s8R/BwYWCtw2hPZvIa4e0aAA6XLWq87IjtcqctxFOJA3aa2
F3h+3R19hF8Jc+BRdD8Nz3+ghorLTiIHPOqf22ghRxGHmktJHOiK8y9XRk4Y
SFJYJcKBwVv3l8sg50XwjQpiHFBn8q38B9VfmXm5ni+NA1nXW6s/Ijeu9rgz
SufAVKqb63Pkged9Tk/FOBAcEvnrFv4/LrPo0wUZDmwTVxHVRZb+fnTHPJMD
UYwuMwXkVY9lbx9jcUDo3dg9EjLX5cIRQzkOxBUW5bxA68+zxG6IrMABA7vi
L6bIZ86L6wYpciCyuV9gA3KUVduNb6s54HJAkEtBzuTRtO9Q4cDownVaE1r/
L/ZQ38epcuBHTIGRMvI79hMuzyYOfLt1z5cXeXwqIMNTjQNLS6ub3qD9hjdl
xMZEkwOu2Z97wpFVh6sH6NocqGggvGvTQ/EJcnubuJsDF3td1Dej/SzTeLmW
oCEHLHgnJfiQ81a8SfXZwwHNmCblNrT/PWnZbmWxjwObroZ8O4Q8KybTK3mA
A3ftpb+fRPsp7+dOzQvmHBjTWeavhkypOpf8y4IDth2ntebQ/qvgMGXRZ8UB
h/3sE4HIm9RyHhlYc6Do6bsBLWQQtpGoPMyBiD6IXkD7+563DF9lWw5sPUvw
qkA+mN/Sc82OA/pai8l+yP8HrsjNMg==
      "]]}}, {{}, {{}, 
     {RGBColor[1, 0, 0], PointSize[0.02], AbsoluteThickness[1.6], 
      StyleBox[PointBox[CompressedData["
1:eJwBQQG+/iFib1JlAgAAABMAAAACAAAAdbqMaAJ1AUDTve8fVPAIQBUouH7o
UAdAmIG77SY7CkCMWjwsmNwKQE5ZbEtECwtANqoUb+FhDUDykJW4fN8KQFwh
JdbhAQ9AZIrRMLL6C0Akkttx3kYQQHbFB1LsuQtA7O9qTIT4EUAYlRs+s1ML
QFiFLiUlIhNAjJurxtqoC0DLp8DW4uQVQCLGf0iSPwxAU/EHpRyGF0DtoeRc
hnoMQHtumcyyhhhAdOEkZbgcC0CNVvxiRKsZQBCTC+JcXwxA0lv12bUrG0Dy
IWN3xcoMQO+qt72eWxxAjQqSat6iDkCZ+QvhQj4dQOsOA4728g9ApwvAtaX1
HUDF+iFsJXsPQEZUIdHyIh9Ap/y+a3dXEEAOr//TfgQgQDZlCaYkVhBAw9x2
FNhhIEBW9FhG8TcQQPNgg64=
        "]],
       FontSize->18]}, {}}, {}}},
  AspectRatio->NCache[GoldenRatio^(-1), 0.6180339887498948],
  Axes->{True, True},
  AxesLabel->{
    FormBox["\"t (sec)\"", TraditionalForm], 
    FormBox["\"ng ofloxacin/mg cells\"", TraditionalForm]},
  AxesOrigin->{-0.8188687119050947, 0.9740548259986237},
  BaseStyle->(FontSize -> 18),
  CoordinatesToolOptions:>{"DisplayFunction" -> ({
      Exp[
       Part[#, 1]], 
      Exp[
       Part[#, 2]]}& ), "CopiedValueFunction" -> ({
      Exp[
       Part[#, 1]], 
      Exp[
       Part[#, 2]]}& )},
  DisplayFunction->Identity,
  Frame->{{False, False}, {False, False}},
  FrameLabel->{{None, None}, {None, None}},
  FrameTicks->{{
     Charting`ScaledTicks[{Log, Exp}], 
     Charting`ScaledFrameTicks[{Log, Exp}]}, {
     Charting`ScaledTicks[{Log, Exp}], 
     Charting`ScaledFrameTicks[{Log, Exp}]}},
  GridLines->{None, None},
  GridLinesStyle->Directive[
    GrayLevel[0.5, 0.4]],
  ImageSize->600,
  Method->{"DefaultBoundaryStyle" -> Automatic, "ScalingFunctions" -> None},
  PlotRange->{{-0.8188687119050947, 9.007557836349296}, {0.9740548259986237, 
   4.3557308386500235`}},
  PlotRangeClipping->True,
  PlotRangePadding->{{
     Scaled[0.02], 
     Scaled[0.02]}, {
     Scaled[0.05], 
     Scaled[0.05]}},
  Ticks->FrontEndValueCache[{
     Charting`ScaledTicks[{Log, Exp}], 
     Charting`ScaledTicks[{Log, Exp}]}, {{{0., 
       FormBox["1", TraditionalForm], {0.01, 0.}, {
        AbsoluteThickness[0.1]}}, {2.302585092994046, 
       FormBox["10", TraditionalForm], {0.01, 0.}, {
        AbsoluteThickness[0.1]}}, {4.605170185988092, 
       FormBox["100", TraditionalForm], {0.01, 0.}, {
        AbsoluteThickness[0.1]}}, {6.907755278982137, 
       FormBox["1000", TraditionalForm], {0.01, 0.}, {
        AbsoluteThickness[0.1]}}, {9.210340371976184, 
       FormBox[
        TemplateBox[{"10", "4"}, "Superscript", SyntaxForm -> SuperscriptBox],
         TraditionalForm], {0.01, 0.}, {
        AbsoluteThickness[0.1]}}, {-2.3025850929940455`, 
       FormBox[
        InterpretationBox[
         StyleBox[
          
          GraphicsBox[{}, ImageSize -> {0., 0.}, BaselinePosition -> 
           Baseline], "CacheGraphics" -> False], 
         Spacer[{0., 0.}]], TraditionalForm], {0.005, 0.}, {
        AbsoluteThickness[0.1]}}, {-1.6094379124341003`, 
       FormBox[
        InterpretationBox[
         StyleBox[
          
          GraphicsBox[{}, ImageSize -> {0., 0.}, BaselinePosition -> 
           Baseline], "CacheGraphics" -> False], 
         Spacer[{0., 0.}]], TraditionalForm], {0.005, 0.}, {
        AbsoluteThickness[0.1]}}, {-1.2039728043259361`, 
       FormBox[
        InterpretationBox[
         StyleBox[
          
          GraphicsBox[{}, ImageSize -> {0., 0.}, BaselinePosition -> 
           Baseline], "CacheGraphics" -> False], 
         Spacer[{0., 0.}]], TraditionalForm], {0.005, 0.}, {
        AbsoluteThickness[0.1]}}, {-0.916290731874155, 
       FormBox[
        InterpretationBox[
         StyleBox[
          
          GraphicsBox[{}, ImageSize -> {0., 0.}, BaselinePosition -> 
           Baseline], "CacheGraphics" -> False], 
         Spacer[{0., 0.}]], TraditionalForm], {0.005, 0.}, {
        AbsoluteThickness[0.1]}}, {-0.6931471805599453, 
       FormBox[
        InterpretationBox[
         StyleBox[
          
          GraphicsBox[{}, ImageSize -> {0., 0.}, BaselinePosition -> 
           Baseline], "CacheGraphics" -> False], 
         Spacer[{0., 0.}]], TraditionalForm], {0.005, 0.}, {
        AbsoluteThickness[0.1]}}, {-0.5108256237659907, 
       FormBox[
        InterpretationBox[
         StyleBox[
          
          GraphicsBox[{}, ImageSize -> {0., 0.}, BaselinePosition -> 
           Baseline], "CacheGraphics" -> False], 
         Spacer[{0., 0.}]], TraditionalForm], {0.005, 0.}, {
        AbsoluteThickness[0.1]}}, {-0.35667494393873245`, 
       FormBox[
        InterpretationBox[
         StyleBox[
          
          GraphicsBox[{}, ImageSize -> {0., 0.}, BaselinePosition -> 
           Baseline], "CacheGraphics" -> False], 
         Spacer[{0., 0.}]], TraditionalForm], {0.005, 0.}, {
        AbsoluteThickness[0.1]}}, {-0.2231435513142097, 
       FormBox[
        InterpretationBox[
         StyleBox[
          
          GraphicsBox[{}, ImageSize -> {0., 0.}, BaselinePosition -> 
           Baseline], "CacheGraphics" -> False], 
         Spacer[{0., 0.}]], TraditionalForm], {0.005, 0.}, {
        AbsoluteThickness[0.1]}}, {-0.10536051565782628`, 
       FormBox[
        InterpretationBox[
         StyleBox[
          
          GraphicsBox[{}, ImageSize -> {0., 0.}, BaselinePosition -> 
           Baseline], "CacheGraphics" -> False], 
         Spacer[{0., 0.}]], TraditionalForm], {0.005, 0.}, {
        AbsoluteThickness[0.1]}}, {0.6931471805599453, 
       FormBox[
        InterpretationBox[
         StyleBox[
          
          GraphicsBox[{}, ImageSize -> {0., 0.}, BaselinePosition -> 
           Baseline], "CacheGraphics" -> False], 
         Spacer[{0., 0.}]], TraditionalForm], {0.005, 0.}, {
        AbsoluteThickness[0.1]}}, {1.0986122886681098`, 
       FormBox[
        InterpretationBox[
         StyleBox[
          
          GraphicsBox[{}, ImageSize -> {0., 0.}, BaselinePosition -> 
           Baseline], "CacheGraphics" -> False], 
         Spacer[{0., 0.}]], TraditionalForm], {0.005, 0.}, {
        AbsoluteThickness[0.1]}}, {1.3862943611198906`, 
       FormBox[
        InterpretationBox[
         StyleBox[
          
          GraphicsBox[{}, ImageSize -> {0., 0.}, BaselinePosition -> 
           Baseline], "CacheGraphics" -> False], 
         Spacer[{0., 0.}]], TraditionalForm], {0.005, 0.}, {
        AbsoluteThickness[0.1]}}, {1.6094379124341003`, 
       FormBox[
        InterpretationBox[
         StyleBox[
          
          GraphicsBox[{}, ImageSize -> {0., 0.}, BaselinePosition -> 
           Baseline], "CacheGraphics" -> False], 
         Spacer[{0., 0.}]], TraditionalForm], {0.005, 0.}, {
        AbsoluteThickness[0.1]}}, {1.791759469228055, 
       FormBox[
        InterpretationBox[
         StyleBox[
          
          GraphicsBox[{}, ImageSize -> {0., 0.}, BaselinePosition -> 
           Baseline], "CacheGraphics" -> False], 
         Spacer[{0., 0.}]], TraditionalForm], {0.005, 0.}, {
        AbsoluteThickness[0.1]}}, {1.9459101490553132`, 
       FormBox[
        InterpretationBox[
         StyleBox[
          
          GraphicsBox[{}, ImageSize -> {0., 0.}, BaselinePosition -> 
           Baseline], "CacheGraphics" -> False], 
         Spacer[{0., 0.}]], TraditionalForm], {0.005, 0.}, {
        AbsoluteThickness[0.1]}}, {2.0794415416798357`, 
       FormBox[
        InterpretationBox[
         StyleBox[
          
          GraphicsBox[{}, ImageSize -> {0., 0.}, BaselinePosition -> 
           Baseline], "CacheGraphics" -> False], 
         Spacer[{0., 0.}]], TraditionalForm], {0.005, 0.}, {
        AbsoluteThickness[0.1]}}, {2.1972245773362196`, 
       FormBox[
        InterpretationBox[
         StyleBox[
          
          GraphicsBox[{}, ImageSize -> {0., 0.}, BaselinePosition -> 
           Baseline], "CacheGraphics" -> False], 
         Spacer[{0., 0.}]], TraditionalForm], {0.005, 0.}, {
        AbsoluteThickness[0.1]}}, {2.995732273553991, 
       FormBox[
        InterpretationBox[
         StyleBox[
          
          GraphicsBox[{}, ImageSize -> {0., 0.}, BaselinePosition -> 
           Baseline], "CacheGraphics" -> False], 
         Spacer[{0., 0.}]], TraditionalForm], {0.005, 0.}, {
        AbsoluteThickness[0.1]}}, {3.4011973816621555`, 
       FormBox[
        InterpretationBox[
         StyleBox[
          
          GraphicsBox[{}, ImageSize -> {0., 0.}, BaselinePosition -> 
           Baseline], "CacheGraphics" -> False], 
         Spacer[{0., 0.}]], TraditionalForm], {0.005, 0.}, {
        AbsoluteThickness[0.1]}}, {3.6888794541139363`, 
       FormBox[
        InterpretationBox[
         StyleBox[
          
          GraphicsBox[{}, ImageSize -> {0., 0.}, BaselinePosition -> 
           Baseline], "CacheGraphics" -> False], 
         Spacer[{0., 0.}]], TraditionalForm], {0.005, 0.}, {
        AbsoluteThickness[0.1]}}, {3.912023005428146, 
       FormBox[
        InterpretationBox[
         StyleBox[
          
          GraphicsBox[{}, ImageSize -> {0., 0.}, BaselinePosition -> 
           Baseline], "CacheGraphics" -> False], 
         Spacer[{0., 0.}]], TraditionalForm], {0.005, 0.}, {
        AbsoluteThickness[0.1]}}, {4.0943445622221, 
       FormBox[
        InterpretationBox[
         StyleBox[
          
          GraphicsBox[{}, ImageSize -> {0., 0.}, BaselinePosition -> 
           Baseline], "CacheGraphics" -> False], 
         Spacer[{0., 0.}]], TraditionalForm], {0.005, 0.}, {
        AbsoluteThickness[0.1]}}, {4.248495242049359, 
       FormBox[
        InterpretationBox[
         StyleBox[
          
          GraphicsBox[{}, ImageSize -> {0., 0.}, BaselinePosition -> 
           Baseline], "CacheGraphics" -> False], 
         Spacer[{0., 0.}]], TraditionalForm], {0.005, 0.}, {
        AbsoluteThickness[0.1]}}, {4.382026634673881, 
       FormBox[
        InterpretationBox[
         StyleBox[
          
          GraphicsBox[{}, ImageSize -> {0., 0.}, BaselinePosition -> 
           Baseline], "CacheGraphics" -> False], 
         Spacer[{0., 0.}]], TraditionalForm], {0.005, 0.}, {
        AbsoluteThickness[0.1]}}, {4.499809670330265, 
       FormBox[
        InterpretationBox[
         StyleBox[
          
          GraphicsBox[{}, ImageSize -> {0., 0.}, BaselinePosition -> 
           Baseline], "CacheGraphics" -> False], 
         Spacer[{0., 0.}]], TraditionalForm], {0.005, 0.}, {
        AbsoluteThickness[0.1]}}, {5.298317366548036, 
       FormBox[
        InterpretationBox[
         StyleBox[
          
          GraphicsBox[{}, ImageSize -> {0., 0.}, BaselinePosition -> 
           Baseline], "CacheGraphics" -> False], 
         Spacer[{0., 0.}]], TraditionalForm], {0.005, 0.}, {
        AbsoluteThickness[0.1]}}, {5.703782474656201, 
       FormBox[
        InterpretationBox[
         StyleBox[
          
          GraphicsBox[{}, ImageSize -> {0., 0.}, BaselinePosition -> 
           Baseline], "CacheGraphics" -> False], 
         Spacer[{0., 0.}]], TraditionalForm], {0.005, 0.}, {
        AbsoluteThickness[0.1]}}, {5.991464547107982, 
       FormBox[
        InterpretationBox[
         StyleBox[
          
          GraphicsBox[{}, ImageSize -> {0., 0.}, BaselinePosition -> 
           Baseline], "CacheGraphics" -> False], 
         Spacer[{0., 0.}]], TraditionalForm], {0.005, 0.}, {
        AbsoluteThickness[0.1]}}, {6.214608098422191, 
       FormBox[
        InterpretationBox[
         StyleBox[
          
          GraphicsBox[{}, ImageSize -> {0., 0.}, BaselinePosition -> 
           Baseline], "CacheGraphics" -> False], 
         Spacer[{0., 0.}]], TraditionalForm], {0.005, 0.}, {
        AbsoluteThickness[0.1]}}, {6.396929655216146, 
       FormBox[
        InterpretationBox[
         StyleBox[
          
          GraphicsBox[{}, ImageSize -> {0., 0.}, BaselinePosition -> 
           Baseline], "CacheGraphics" -> False], 
         Spacer[{0., 0.}]], TraditionalForm], {0.005, 0.}, {
        AbsoluteThickness[0.1]}}, {6.551080335043404, 
       FormBox[
        InterpretationBox[
         StyleBox[
          
          GraphicsBox[{}, ImageSize -> {0., 0.}, BaselinePosition -> 
           Baseline], "CacheGraphics" -> False], 
         Spacer[{0., 0.}]], TraditionalForm], {0.005, 0.}, {
        AbsoluteThickness[0.1]}}, {6.684611727667927, 
       FormBox[
        InterpretationBox[
         StyleBox[
          
          GraphicsBox[{}, ImageSize -> {0., 0.}, BaselinePosition -> 
           Baseline], "CacheGraphics" -> False], 
         Spacer[{0., 0.}]], TraditionalForm], {0.005, 0.}, {
        AbsoluteThickness[0.1]}}, {6.802394763324311, 
       FormBox[
        InterpretationBox[
         StyleBox[
          
          GraphicsBox[{}, ImageSize -> {0., 0.}, BaselinePosition -> 
           Baseline], "CacheGraphics" -> False], 
         Spacer[{0., 0.}]], TraditionalForm], {0.005, 0.}, {
        AbsoluteThickness[0.1]}}, {7.600902459542082, 
       FormBox[
        InterpretationBox[
         StyleBox[
          
          GraphicsBox[{}, ImageSize -> {0., 0.}, BaselinePosition -> 
           Baseline], "CacheGraphics" -> False], 
         Spacer[{0., 0.}]], TraditionalForm], {0.005, 0.}, {
        AbsoluteThickness[0.1]}}, {8.006367567650246, 
       FormBox[
        InterpretationBox[
         StyleBox[
          
          GraphicsBox[{}, ImageSize -> {0., 0.}, BaselinePosition -> 
           Baseline], "CacheGraphics" -> False], 
         Spacer[{0., 0.}]], TraditionalForm], {0.005, 0.}, {
        AbsoluteThickness[0.1]}}, {8.294049640102028, 
       FormBox[
        InterpretationBox[
         StyleBox[
          
          GraphicsBox[{}, ImageSize -> {0., 0.}, BaselinePosition -> 
           Baseline], "CacheGraphics" -> False], 
         Spacer[{0., 0.}]], TraditionalForm], {0.005, 0.}, {
        AbsoluteThickness[0.1]}}, {8.517193191416238, 
       FormBox[
        InterpretationBox[
         StyleBox[
          
          GraphicsBox[{}, ImageSize -> {0., 0.}, BaselinePosition -> 
           Baseline], "CacheGraphics" -> False], 
         Spacer[{0., 0.}]], TraditionalForm], {0.005, 0.}, {
        AbsoluteThickness[0.1]}}, {8.699514748210191, 
       FormBox[
        InterpretationBox[
         StyleBox[
          
          GraphicsBox[{}, ImageSize -> {0., 0.}, BaselinePosition -> 
           Baseline], "CacheGraphics" -> False], 
         Spacer[{0., 0.}]], TraditionalForm], {0.005, 0.}, {
        AbsoluteThickness[0.1]}}, {8.85366542803745, 
       FormBox[
        InterpretationBox[
         StyleBox[
          
          GraphicsBox[{}, ImageSize -> {0., 0.}, BaselinePosition -> 
           Baseline], "CacheGraphics" -> False], 
         Spacer[{0., 0.}]], TraditionalForm], {0.005, 0.}, {
        AbsoluteThickness[0.1]}}, {8.987196820661973, 
       FormBox[
        InterpretationBox[
         StyleBox[
          
          GraphicsBox[{}, ImageSize -> {0., 0.}, BaselinePosition -> 
           Baseline], "CacheGraphics" -> False], 
         Spacer[{0., 0.}]], TraditionalForm], {0.005, 0.}, {
        AbsoluteThickness[0.1]}}, {9.104979856318357, 
       FormBox[
        InterpretationBox[
         StyleBox[
          
          GraphicsBox[{}, ImageSize -> {0., 0.}, BaselinePosition -> 
           Baseline], "CacheGraphics" -> False], 
         Spacer[{0., 0.}]], TraditionalForm], {0.005, 0.}, {
        AbsoluteThickness[0.1]}}}, {{1.6094379124341003`, 
       FormBox["5", TraditionalForm], {0.01, 0.}, {
        AbsoluteThickness[0.1]}}, {2.302585092994046, 
       FormBox["10", TraditionalForm], {0.01, 0.}, {
        AbsoluteThickness[0.1]}}, {2.995732273553991, 
       FormBox["20", TraditionalForm], {0.01, 0.}, {
        AbsoluteThickness[0.1]}}, {3.912023005428146, 
       FormBox["50", TraditionalForm], {0.01, 0.}, {
        AbsoluteThickness[0.1]}}, {0.6931471805599453, 
       FormBox[
        InterpretationBox[
         StyleBox[
          
          GraphicsBox[{}, ImageSize -> {0., 0.}, BaselinePosition -> 
           Baseline], "CacheGraphics" -> False], 
         Spacer[{0., 0.}]], TraditionalForm], {0.005, 0.}, {
        AbsoluteThickness[0.1]}}, {1.0986122886681098`, 
       FormBox[
        InterpretationBox[
         StyleBox[
          
          GraphicsBox[{}, ImageSize -> {0., 0.}, BaselinePosition -> 
           Baseline], "CacheGraphics" -> False], 
         Spacer[{0., 0.}]], TraditionalForm], {0.005, 0.}, {
        AbsoluteThickness[0.1]}}, {1.3862943611198906`, 
       FormBox[
        InterpretationBox[
         StyleBox[
          
          GraphicsBox[{}, ImageSize -> {0., 0.}, BaselinePosition -> 
           Baseline], "CacheGraphics" -> False], 
         Spacer[{0., 0.}]], TraditionalForm], {0.005, 0.}, {
        AbsoluteThickness[0.1]}}, {1.791759469228055, 
       FormBox[
        InterpretationBox[
         StyleBox[
          
          GraphicsBox[{}, ImageSize -> {0., 0.}, BaselinePosition -> 
           Baseline], "CacheGraphics" -> False], 
         Spacer[{0., 0.}]], TraditionalForm], {0.005, 0.}, {
        AbsoluteThickness[0.1]}}, {1.9459101490553132`, 
       FormBox[
        InterpretationBox[
         StyleBox[
          
          GraphicsBox[{}, ImageSize -> {0., 0.}, BaselinePosition -> 
           Baseline], "CacheGraphics" -> False], 
         Spacer[{0., 0.}]], TraditionalForm], {0.005, 0.}, {
        AbsoluteThickness[0.1]}}, {2.0794415416798357`, 
       FormBox[
        InterpretationBox[
         StyleBox[
          
          GraphicsBox[{}, ImageSize -> {0., 0.}, BaselinePosition -> 
           Baseline], "CacheGraphics" -> False], 
         Spacer[{0., 0.}]], TraditionalForm], {0.005, 0.}, {
        AbsoluteThickness[0.1]}}, {2.1972245773362196`, 
       FormBox[
        InterpretationBox[
         StyleBox[
          
          GraphicsBox[{}, ImageSize -> {0., 0.}, BaselinePosition -> 
           Baseline], "CacheGraphics" -> False], 
         Spacer[{0., 0.}]], TraditionalForm], {0.005, 0.}, {
        AbsoluteThickness[0.1]}}, {3.4011973816621555`, 
       FormBox[
        InterpretationBox[
         StyleBox[
          
          GraphicsBox[{}, ImageSize -> {0., 0.}, BaselinePosition -> 
           Baseline], "CacheGraphics" -> False], 
         Spacer[{0., 0.}]], TraditionalForm], {0.005, 0.}, {
        AbsoluteThickness[0.1]}}, {3.6888794541139363`, 
       FormBox[
        InterpretationBox[
         StyleBox[
          
          GraphicsBox[{}, ImageSize -> {0., 0.}, BaselinePosition -> 
           Baseline], "CacheGraphics" -> False], 
         Spacer[{0., 0.}]], TraditionalForm], {0.005, 0.}, {
        AbsoluteThickness[0.1]}}, {4.0943445622221, 
       FormBox[
        InterpretationBox[
         StyleBox[
          
          GraphicsBox[{}, ImageSize -> {0., 0.}, BaselinePosition -> 
           Baseline], "CacheGraphics" -> False], 
         Spacer[{0., 0.}]], TraditionalForm], {0.005, 0.}, {
        AbsoluteThickness[0.1]}}, {4.248495242049359, 
       FormBox[
        InterpretationBox[
         StyleBox[
          
          GraphicsBox[{}, ImageSize -> {0., 0.}, BaselinePosition -> 
           Baseline], "CacheGraphics" -> False], 
         Spacer[{0., 0.}]], TraditionalForm], {0.005, 0.}, {
        AbsoluteThickness[0.1]}}, {4.382026634673881, 
       FormBox[
        InterpretationBox[
         StyleBox[
          
          GraphicsBox[{}, ImageSize -> {0., 0.}, BaselinePosition -> 
           Baseline], "CacheGraphics" -> False], 
         Spacer[{0., 0.}]], TraditionalForm], {0.005, 0.}, {
        AbsoluteThickness[0.1]}}, {4.499809670330265, 
       FormBox[
        InterpretationBox[
         StyleBox[
          
          GraphicsBox[{}, ImageSize -> {0., 0.}, BaselinePosition -> 
           Baseline], "CacheGraphics" -> False], 
         Spacer[{0., 0.}]], TraditionalForm], {0.005, 0.}, {
        AbsoluteThickness[0.1]}}, {4.605170185988092, 
       FormBox[
        InterpretationBox[
         StyleBox[
          
          GraphicsBox[{}, ImageSize -> {0., 0.}, BaselinePosition -> 
           Baseline], "CacheGraphics" -> False], 
         Spacer[{0., 0.}]], TraditionalForm], {0.005, 0.}, {
        AbsoluteThickness[0.1]}}}}]]], "Output",
 CellChangeTimes->{
  3.6252344575000877`*^9, 3.625234518373518*^9, 3.625235112749598*^9, 
   3.625236121719449*^9, 3.625239109979664*^9, 3.625239901965144*^9, 
   3.625240022286467*^9, 3.625242374776424*^9, 3.625242696501997*^9, {
   3.625242762124916*^9, 3.625242801840435*^9}, 3.625242972166819*^9, 
   3.625244025870041*^9, 3.625316454928883*^9, 3.625316497167687*^9, 
   3.625316872170054*^9, 3.625316926661862*^9, 3.625316985027728*^9, 
   3.625318456338789*^9, 3.6669568641389027`*^9, 3.666958011010449*^9, 
   3.668443329883317*^9, 3.6684434007026873`*^9, 3.6684434795760593`*^9, 
   3.669645106409823*^9}]
}, Open  ]],

Cell[BoxData[""], "Input",
 CellChangeTimes->{{3.617543234307363*^9, 3.617543236443845*^9}},
 FontSize->12]
},
WindowSize->{1377, 1218},
WindowMargins->{{Automatic, -1807}, {-101, Automatic}},
PrintingCopies->1,
PrintingPageRange->{1, Automatic},
FrontEndVersion->"10.0 for Mac OS X x86 (32-bit, 64-bit Kernel) (June 27, \
2014)",
StyleDefinitions->"Default.nb"
]
(* End of Notebook Content *)

(* Internal cache information *)
(*CellTagsOutline
CellTagsIndex->{}
*)
(*CellTagsIndex
CellTagsIndex->{}
*)
(*NotebookFileOutline
Notebook[{
Cell[557, 20, 207, 5, 40, "Input"],
Cell[767, 27, 379, 7, 43, "Input"],
Cell[1149, 36, 854, 12, 42, "Text"],
Cell[2006, 50, 544, 15, 40, "Input"],
Cell[2553, 67, 852, 12, 42, "Text"],
Cell[3408, 81, 1507, 39, 40, "Input"],
Cell[4918, 122, 810, 11, 42, "Text"],
Cell[5731, 135, 1869, 36, 40, "Input"],
Cell[7603, 173, 224, 4, 42, "Text"],
Cell[7830, 179, 377, 8, 44, "Input"],
Cell[8210, 189, 887, 16, 40, "Input"],
Cell[9100, 207, 819, 15, 43, "Input"],
Cell[9922, 224, 354, 8, 43, "Input"],
Cell[10279, 234, 240, 5, 43, "Input"],
Cell[CellGroupData[{
Cell[10544, 243, 96, 1, 43, "Input"],
Cell[10643, 246, 673, 11, 69, "Output"]
}, Open  ]],
Cell[CellGroupData[{
Cell[11353, 262, 130, 2, 43, "Input"],
Cell[11486, 266, 286, 4, 43, "Output"]
}, Open  ]],
Cell[11787, 273, 3952, 86, 184, "Input"],
Cell[CellGroupData[{
Cell[15764, 363, 5089, 90, 87, "Input"],
Cell[20856, 455, 1077, 22, 69, "Output"]
}, Open  ]],
Cell[21948, 480, 3541, 75, 157, "Input"],
Cell[25492, 557, 267, 6, 44, "Input"],
Cell[25762, 565, 1534, 38, 114, "Input"],
Cell[CellGroupData[{
Cell[27321, 607, 209, 4, 43, "Input"],
Cell[27533, 613, 30813, 690, 513, "Output"]
}, Open  ]],
Cell[58361, 1306, 107, 2, 74, "Input"]
}
]
*)

(* End of internal cache information *)
