# Supplementary material for: Dynamical Model of Drug Accumulation in Bacteria: Sensitivity Analysis and Experimentally Testable Predictions
Source: PLoS One. 2016 Nov 8;11(11):e0165899. doi: 10.1371/journal.pone.0165899 (PMC5100933; doi:10.1371/journal.pone.0165899)
Supplement: S1 File — The archive is in TAR format and has been compressed using GZIP. (TGZ) [file pone.0165899.s004.tgz › Model/PiddockModelPseudomonas1.nb]

(* Content-type: application/vnd.wolfram.mathematica *)

(*** Wolfram Notebook File ***)
(* http://www.wolfram.com/nb *)

(* CreatedBy='Mathematica 8.0' *)

(*CacheID: 234*)
(* Internal cache information:
NotebookFileLineBreakTest
NotebookFileLineBreakTest
NotebookDataPosition[       157,          7]
NotebookDataLength[     60314,       1382]
NotebookOptionsPosition[     58735,       1328]
NotebookOutlinePosition[     59146,       1346]
CellTagsIndexPosition[     59103,       1343]
WindowFrame->Normal*)

(* Beginning of Notebook Content *)
Notebook[{
Cell[BoxData[
 RowBox[{
  RowBox[{"Clear", " ", "All"}], ";"}]], "Input",
 CellChangeTimes->{{3.601062795079383*^9, 3.6010627962172832`*^9}, {
  3.618229037958727*^9, 3.6182290408483143`*^9}},
 FontSize->12],

Cell[BoxData[
 RowBox[{
  RowBox[{"SetDirectory", "[", "\"\</Path/To/Working/Directory\>\"", "]"}], 
  ";"}]], "Input",
 CellChangeTimes->{{3.618229648287313*^9, 3.618229654380302*^9}, {
   3.624289654951633*^9, 3.624289656245783*^9}, {3.624647976655539*^9, 
   3.624647980338936*^9}, 3.669644796302964*^9, {3.669644919195011*^9, 
   3.669644920408023*^9}, 3.6696449604397717`*^9, 3.669645142841178*^9}],

Cell["Calculate the cellular anibiotic in phase one", "Text",
 CellChangeTimes->{{3.594389968400874*^9, 3.594389973824688*^9}, {
   3.5943908986456537`*^9, 3.594390920628848*^9}, 3.601062791425172*^9, {
   3.6051246061305237`*^9, 3.605124937114862*^9}, {3.605124988133562*^9, 
   3.605125103546929*^9}, {3.605125135910473*^9, 3.6051251940957203`*^9}, {
   3.6175519339014*^9, 3.617551982166457*^9}, {3.617552019754218*^9, 
   3.617552066175084*^9}, {3.617552137503265*^9, 3.6175521950607777`*^9}, {
   3.617552237104623*^9, 3.617552347299877*^9}, {3.617552789010804*^9, 
   3.61755278928928*^9}, {3.61755282749341*^9, 3.617552887073926*^9}, {
   3.61755328491641*^9, 3.617553285628468*^9}, {3.618143743783991*^9, 
   3.618143775128551*^9}, {3.61814387368364*^9, 3.6181438931166563`*^9}, {
   3.6246466324169207`*^9, 3.624646633312924*^9}},
 FontSize->12],

Cell[BoxData[
 RowBox[{
  RowBox[{
   RowBox[{"loeqn", "[", "t_", "]"}], ":=", 
   RowBox[{
    RowBox[{"(", 
     RowBox[{"1", "-", 
      RowBox[{"Exp", "[", 
       RowBox[{
        RowBox[{"-", 
         SubscriptBox["\[Beta]", "1"]}], " ", "t"}], "]"}]}], ")"}], 
    SubscriptBox["a", "i1"]}]}], ";"}]], "Input",
 CellChangeTimes->{{3.624646834528284*^9, 3.624646848096098*^9}, {
   3.624646921346643*^9, 3.6246469617674828`*^9}, 3.625235828635016*^9, {
   3.62524331485205*^9, 3.625243318005124*^9}, 3.625244491693552*^9},
 FontSize->12],

Cell["Calculate the cellular anibiotic in phase two", "Text",
 CellChangeTimes->{{3.594389968400874*^9, 3.594389973824688*^9}, {
   3.5943908986456537`*^9, 3.594390920628848*^9}, 3.601062791425172*^9, {
   3.6051246061305237`*^9, 3.605124937114862*^9}, {3.605124988133562*^9, 
   3.605125103546929*^9}, {3.605125135910473*^9, 3.6051251940957203`*^9}, {
   3.6175519339014*^9, 3.617551982166457*^9}, {3.617552019754218*^9, 
   3.617552066175084*^9}, {3.617552137503265*^9, 3.6175521950607777`*^9}, {
   3.617552237104623*^9, 3.617552347299877*^9}, {3.617552789010804*^9, 
   3.61755278928928*^9}, {3.61755282749341*^9, 3.617552887073926*^9}, {
   3.61755328491641*^9, 3.617553285628468*^9}, {3.618143743783991*^9, 
   3.618143775128551*^9}, {3.61814387368364*^9, 3.6181439024215813`*^9}, {
   3.624646622224695*^9, 3.624646637041362*^9}},
 FontSize->12],

Cell[BoxData[
 RowBox[{
  RowBox[{
   RowBox[{"hieqn", "[", "t_", "]"}], ":=", 
   RowBox[{
    RowBox[{
     RowBox[{"Exp", "[", 
      RowBox[{
       RowBox[{"-", 
        SubscriptBox["\[Beta]", "2"]}], " ", 
       RowBox[{"(", 
        RowBox[{"t", "-", "\[Tau]"}], ")"}]}], "]"}], 
     RowBox[{"loeqn", "[", "\[Tau]", "]"}]}], "+", 
    RowBox[{
     RowBox[{"(", 
      RowBox[{"1", "-", 
       RowBox[{"Exp", "[", 
        RowBox[{
         RowBox[{"-", 
          SubscriptBox["\[Beta]", "2"]}], " ", 
         RowBox[{"(", 
          RowBox[{"t", "-", "\[Tau]"}], ")"}]}], "]"}]}], ")"}], 
     RowBox[{
      SubscriptBox["a", "i2"], "/", 
      RowBox[{"(", 
       RowBox[{"1", "+", 
        RowBox[{"\[Delta]", 
         RowBox[{"(", 
          RowBox[{"t", "-", "\[Tau]"}], ")"}]}]}], ")"}]}]}]}]}], 
  ";"}]], "Input",
 CellChangeTimes->{{3.617642989791464*^9, 3.617643031255197*^9}, {
   3.617643895634672*^9, 3.6176439006251297`*^9}, {3.61764395099034*^9, 
   3.617643964271412*^9}, {3.61764410531207*^9, 3.617644119825745*^9}, {
   3.618141937910145*^9, 3.6181422210434313`*^9}, {3.618142492672215*^9, 
   3.618142493103269*^9}, 3.618143784236031*^9, 3.618143817630229*^9, {
   3.618678518362949*^9, 3.618678554269453*^9}, {3.624646863465909*^9, 
   3.6246468962639723`*^9}, {3.6246469435842257`*^9, 3.624646972405085*^9}, {
   3.6246470693315077`*^9, 3.624647160376789*^9}, {3.625235741381547*^9, 
   3.62523574466568*^9}, {3.625243330592966*^9, 3.625243336362487*^9}},
 FontSize->12],

Cell["Combined equation for cellular antibiotic level vs time", "Text",
 CellChangeTimes->{{3.594389968400874*^9, 3.594389973824688*^9}, {
   3.5943908986456537`*^9, 3.594390920628848*^9}, 3.601062791425172*^9, {
   3.6051246061305237`*^9, 3.605124937114862*^9}, {3.605124988133562*^9, 
   3.605125103546929*^9}, {3.605125135910473*^9, 3.6051251940957203`*^9}, {
   3.6175519339014*^9, 3.617551982166457*^9}, {3.617552019754218*^9, 
   3.617552066175084*^9}, {3.617552137503265*^9, 3.6175521950607777`*^9}, {
   3.617552237104623*^9, 3.617552347299877*^9}, {3.617552789010804*^9, 
   3.61755278928928*^9}, {3.61755282749341*^9, 3.617552887073926*^9}, {
   3.61755328491641*^9, 3.617553285628468*^9}, {3.618143743783991*^9, 
   3.618143775128551*^9}, {3.61814387368364*^9, 3.618143927624221*^9}},
 FontSize->12],

Cell[BoxData[
 RowBox[{
  RowBox[{
   RowBox[{
    SubscriptBox["a", "i"], "[", "t_", "]"}], ":=", 
   RowBox[{"Piecewise", "[", 
    RowBox[{"{", 
     RowBox[{
      RowBox[{"{", 
       RowBox[{
        RowBox[{"loeqn", "[", "t", "]"}], ",", 
        RowBox[{"t", "<", "\[Tau]"}]}], "}"}], ",", 
      RowBox[{"{", 
       RowBox[{
        RowBox[{"hieqn", "[", "t", "]"}], ",", 
        RowBox[{"t", "\[GreaterEqual]", "\[Tau]"}]}], "}"}]}], "}"}], "]"}]}],
   ";"}]], "Input",
 CellChangeTimes->{{3.617470692547286*^9, 3.617470730253891*^9}, {
   3.617470787339993*^9, 3.617470952695148*^9}, {3.6174716321745358`*^9, 
   3.61747163386147*^9}, {3.617471986129854*^9, 3.617471987090087*^9}, {
   3.6174723542034597`*^9, 3.6174723853392563`*^9}, {3.617472618420248*^9, 
   3.617472664080016*^9}, {3.617472738496767*^9, 3.6174727398959627`*^9}, 
   3.6174728190170794`*^9, {3.617474349702729*^9, 3.617474349942534*^9}, 
   3.617476912977887*^9, {3.617477057938306*^9, 3.61747705881769*^9}, 
   3.617477394203415*^9, {3.6175348552741337`*^9, 3.617534875395363*^9}, {
   3.617534997729191*^9, 3.6175350018321342`*^9}, 3.6175420221902514`*^9, {
   3.617559815626371*^9, 3.617559817210487*^9}, {3.617559871088235*^9, 
   3.617559871232027*^9}, 3.617634969515432*^9, {3.617635000445696*^9, 
   3.617635374506485*^9}, {3.617635687588532*^9, 3.617635688563713*^9}, {
   3.617636598602784*^9, 3.617636713149767*^9}, {3.617636932573648*^9, 
   3.617636971922153*^9}, {3.617637788609219*^9, 3.61763779850522*^9}, {
   3.617639056299803*^9, 3.617639165205934*^9}, {3.617640707118874*^9, 
   3.617640734824586*^9}, {3.6176427042460318`*^9, 3.617642718975671*^9}, {
   3.6176431732715673`*^9, 3.617643196383767*^9}, {3.617643551759139*^9, 
   3.617643566766068*^9}, {3.6181422508856783`*^9, 3.6181422566302347`*^9}, {
   3.624647201375708*^9, 3.624647205300971*^9}},
 FontSize->12],

Cell["Read in the data from file:", "Text",
 CellChangeTimes->{{3.594395053650337*^9, 3.594395078291464*^9}, {
  3.617552906966703*^9, 3.617552909933674*^9}, {3.6182291070934153`*^9, 
  3.618229115460428*^9}},
 FontSize->12],

Cell[BoxData[
 RowBox[{
  RowBox[{"datavec", "=", 
   RowBox[{"Import", "[", 
    RowBox[{"\"\<pseudomonas_merge.txt\>\"", ",", "\"\<Table\>\""}], "]"}]}], 
  ";"}]], "Input",
 CellChangeTimes->{{3.618229580396594*^9, 3.618229621736793*^9}, 
   3.618231009263015*^9, {3.618231381534574*^9, 3.61823138396585*^9}, {
   3.624647815857256*^9, 3.624647817582552*^9}, 3.625244517817245*^9, {
   3.625317637363043*^9, 3.625317640790183*^9}}],

Cell[BoxData[
 RowBox[{
  RowBox[{"tvec", " ", "=", " ", 
   RowBox[{"Flatten", "[", 
    RowBox[{"Take", "[", 
     RowBox[{"datavec", ",", "20", ",", "1"}], "]"}], "]"}]}], ";"}]], "Input",
 CellChangeTimes->{{3.617535659368826*^9, 3.617535670244041*^9}, 
   3.617542028981008*^9, {3.617545811176393*^9, 3.6175458159601*^9}, {
   3.61755747639858*^9, 3.61755748078297*^9}, {3.617557616197859*^9, 
   3.617557621085579*^9}, {3.617649410044484*^9, 3.6176494126208277`*^9}, {
   3.618229669398376*^9, 3.618229699232655*^9}, {3.618229759127839*^9, 
   3.6182297886258507`*^9}, {3.618229822759158*^9, 3.6182298303662167`*^9}, {
   3.618231021529171*^9, 3.61823102169631*^9}, {3.618231399631557*^9, 
   3.6182314202254677`*^9}, {3.618232364763442*^9, 3.618232364938531*^9}, 
   3.624648018979747*^9, 3.6252445199847183`*^9, {3.6253164359241657`*^9, 
   3.625316436427568*^9}},
 FontSize->12],

Cell[BoxData[
 RowBox[{
  RowBox[{"avec", "=", 
   RowBox[{"Flatten", "[", 
    RowBox[{"Take", "[", 
     RowBox[{"datavec", ",", "20", ",", 
      RowBox[{"{", 
       RowBox[{"2", ",", "2"}], "}"}]}], "]"}], "]"}]}], ";"}]], "Input",
 CellChangeTimes->{{3.618229716426526*^9, 3.618229742125245*^9}, {
   3.618229772905295*^9, 3.61822977764083*^9}, {3.618229833783463*^9, 
   3.618229839895277*^9}, {3.61823102601766*^9, 3.618231026232791*^9}, {
   3.61823143062006*^9, 3.6182314459881496`*^9}, {3.6182323691879873`*^9, 
   3.618232369491014*^9}, {3.618233906361697*^9, 3.618233906800741*^9}, {
   3.618237793332056*^9, 3.6182377954434023`*^9}, {3.618243671739359*^9, 
   3.618243673408989*^9}, {3.624648030808407*^9, 3.624648039161244*^9}, 
   3.6252445214647293`*^9, {3.6253164395583973`*^9, 3.625316439803944*^9}}],

Cell[BoxData[
 RowBox[{
  RowBox[{"avst", "=", 
   RowBox[{"Transpose", "[", 
    RowBox[{"{", 
     RowBox[{"tvec", ",", "avec"}], "}"}], "]"}]}], ";"}]], "Input",
 CellChangeTimes->{{3.6182321291336603`*^9, 3.618232138848836*^9}, {
   3.618232293940135*^9, 3.618232326221031*^9}, {3.624648050491128*^9, 
   3.624648056002977*^9}, 3.625244522608816*^9}],

Cell[BoxData[
 RowBox[{
  RowBox[{"sig", "=", "0.75"}], ";"}]], "Input",
 CellChangeTimes->{{3.668443517295506*^9, 3.668443519677435*^9}, {
  3.669031313634617*^9, 3.66903131544662*^9}}],

Cell[CellGroupData[{

Cell[BoxData["tvec"], "Input",
 CellChangeTimes->{{3.625316525336451*^9, 3.625316525924973*^9}}],

Cell[BoxData[
 RowBox[{"{", 
  RowBox[{
  "0", ",", "9.2199`", ",", "19.1489`", ",", "29.078`", ",", "39.3617`", ",", 
   "48.9362`", ",", "59.5745`", ",", "89.3617`", ",", "119.5034`", ",", 
   "237.9433`", ",", "359.2199`", ",", "481.8841`", ",", "583.3333`", ",", 
   "898.5507`", ",", "1202.8986`", ",", "1500", ",", "1797.1014`", ",", 
   "2391.3043`", ",", "3000", ",", "3601.4493`"}], "}"}]], "Output",
 CellChangeTimes->{
  3.62531652627444*^9, 3.6253168615869417`*^9, 3.6253176575869703`*^9, 
   3.625330486911016*^9, {3.653747129866125*^9, 3.65374714005135*^9}, 
   3.653762002507934*^9, 3.665316299148923*^9, 3.666958093614562*^9, 
   3.668443520592005*^9, 3.6690313173510723`*^9, {3.669644963119288*^9, 
   3.669644980066925*^9}}]
}, Open  ]],

Cell[CellGroupData[{

Cell[BoxData[
 RowBox[{"Length", "[", "tvec", "]"}]], "Input",
 CellChangeTimes->{{3.625316586136426*^9, 3.6253165906601963`*^9}}],

Cell[BoxData["20"], "Output",
 CellChangeTimes->{
  3.6253165911578903`*^9, 3.625316861603896*^9, 3.62531765761976*^9, 
   3.625330486946001*^9, {3.65374712990061*^9, 3.653747140070175*^9}, 
   3.653762002545804*^9, 3.66531629916851*^9, 3.666958093634329*^9, 
   3.668443520624098*^9, 3.669031317368734*^9, {3.669644963150156*^9, 
   3.669644980084401*^9}}]
}, Open  ]],

Cell[BoxData[
 RowBox[{
  RowBox[{
   RowBox[{"T", "[", 
    RowBox[{
    "lgai1_", ",", "lgai2_", ",", "lgbeta1_", ",", "lgbeta2_", ",", 
     "lgdelta_", ",", "lgtau_", ",", "avec_"}], "]"}], ":=", 
   RowBox[{"Module", "[", 
    RowBox[{
     RowBox[{"{", 
      RowBox[{"val", "=", "0"}], "}"}], ",", 
     RowBox[{
      RowBox[{"paramsvar", "=", 
       RowBox[{"{", 
        RowBox[{
         RowBox[{
          SubscriptBox["a", "i1"], "\[Rule]", 
          SuperscriptBox["10", "lgai1"]}], ",", 
         RowBox[{
          SubscriptBox["a", "i2"], "\[Rule]", 
          SuperscriptBox["10", "lgai2"]}], ",", 
         RowBox[{
          SubscriptBox["\[Beta]", "1"], "\[Rule]", 
          SuperscriptBox["10", "lgbeta1"]}], ",", 
         RowBox[{
          SubscriptBox["\[Beta]", "2"], "\[Rule]", 
          SuperscriptBox["10", "lgbeta2"]}], ",", 
         RowBox[{"\[Delta]", "\[Rule]", 
          SuperscriptBox["10", "lgdelta"]}], ",", 
         RowBox[{"\[Tau]", "\[Rule]", 
          SuperscriptBox["10", "lgtau"]}]}], "}"}]}], ";", 
      RowBox[{"Do", "[", 
       RowBox[{
        RowBox[{
         RowBox[{"yvar", "=", 
          RowBox[{
           RowBox[{
            SubscriptBox["a", "i"], "[", 
            RowBox[{"tvec", "[", 
             RowBox[{"[", "j", "]"}], "]"}], "]"}], "/.", "paramsvar"}]}], 
         ";", 
         RowBox[{"ytarg", "=", 
          RowBox[{"avec", "[", 
           RowBox[{"[", "j", "]"}], "]"}]}], ";", 
         RowBox[{"val", "=", 
          RowBox[{"val", "+", 
           RowBox[{
            RowBox[{
             SuperscriptBox[
              RowBox[{"(", 
               RowBox[{"yvar", "-", "ytarg"}], ")"}], "2"], "/", "sig"}], "/",
             "sig"}]}]}], ";"}], ",", 
        RowBox[{"{", 
         RowBox[{"j", ",", 
          RowBox[{"Length", "[", "tvec", "]"}]}], "}"}]}], "]"}], ";", 
      RowBox[{"val", "/", 
       RowBox[{"(", 
        RowBox[{
         RowBox[{"Length", "[", "tvec", "]"}], "-", "6"}], ")"}]}]}]}], 
    "]"}]}], ";"}]], "Input",
 CellChangeTimes->{{3.617535864751625*^9, 3.6175361106189528`*^9}, {
   3.6175361713692913`*^9, 3.617536439181939*^9}, {3.617537224528018*^9, 
   3.617537243448545*^9}, {3.617538196924212*^9, 3.6175382167511597`*^9}, {
   3.617539134733197*^9, 3.617539159457052*^9}, {3.617540243927775*^9, 
   3.6175402921561937`*^9}, {3.617540512059307*^9, 3.617540513082427*^9}, {
   3.617540662050975*^9, 3.617540679452179*^9}, {3.6175442022124*^9, 
   3.617544204732842*^9}, {3.617545559632065*^9, 3.617545564792674*^9}, {
   3.617545832196205*^9, 3.617545834287657*^9}, {3.617645968841928*^9, 
   3.617646016525516*^9}, {3.6176460488978567`*^9, 3.61764604924216*^9}, {
   3.617647786309334*^9, 3.61764779334899*^9}, {3.617648216481656*^9, 
   3.61764823521865*^9}, {3.617648293171826*^9, 3.617648306068206*^9}, {
   3.617648484959485*^9, 3.617648509401043*^9}, {3.617648608764229*^9, 
   3.6176486275331783`*^9}, {3.618142686155525*^9, 3.618142697892371*^9}, {
   3.6181436197230787`*^9, 3.618143620522944*^9}, {3.6181545362337723`*^9, 
   3.618154546665222*^9}, {3.618229904264247*^9, 3.618229930993929*^9}, 
   3.618229993080489*^9, 3.61823181025179*^9, {3.618231877522893*^9, 
   3.618231877663724*^9}, {3.618232418977762*^9, 3.618232490513489*^9}, {
   3.618234062155219*^9, 3.6182340887330227`*^9}, {3.618678631603993*^9, 
   3.618678649477429*^9}, {3.618771988379778*^9, 3.6187719926675034`*^9}, {
   3.61883207546558*^9, 3.618832076050386*^9}, {3.624648105553259*^9, 
   3.6246482073871403`*^9}, {3.6246482429072247`*^9, 3.624648316475276*^9}, {
   3.62464837274568*^9, 3.6246483875811043`*^9}, {3.62464882605752*^9, 
   3.624648827296941*^9}, {3.62464894546989*^9, 3.624648949277871*^9}, {
   3.625242075268659*^9, 3.625242083293438*^9}, {3.625243387093157*^9, 
   3.625243416127336*^9}, {3.6252445352834272`*^9, 3.625244537018712*^9}, 
   3.668443514487938*^9},
 FontSize->12],

Cell[CellGroupData[{

Cell[BoxData[
 RowBox[{"minsol", "=", 
  RowBox[{"FindMinimum", "[", 
   RowBox[{
    RowBox[{"{", 
     RowBox[{
      RowBox[{"Hold", "[", 
       RowBox[{"T", "[", 
        RowBox[{
        "lgai1", ",", "lgai2", ",", "lgbeta1", ",", "lgbeta2", ",", "lgdelta",
          ",", "lgtau", ",", "avec"}], "]"}], "]"}], ",", 
      RowBox[{
       RowBox[{
        RowBox[{"-", "6"}], "<", "lgai1", "<", "6"}], " ", "&&", 
       RowBox[{
        RowBox[{"-", "6"}], "<", "lgai2", "<", "6"}], "&&", 
       RowBox[{
        RowBox[{"-", "6"}], "<", "lgbeta1", "<", "6"}], "&&", 
       RowBox[{
        RowBox[{"-", "6"}], "<", "lgbeta2", "<", "6"}], "&&", 
       RowBox[{
        RowBox[{"-", "12"}], "<", "lgdelta", "<", "0"}], "&&", 
       RowBox[{"0", "<", "lgtau", "<", "4"}]}]}], "}"}], ",", 
    RowBox[{"{", 
     RowBox[{
      RowBox[{"{", 
       RowBox[{"lgai1", ",", "1.54"}], "}"}], ",", 
      RowBox[{"{", 
       RowBox[{"lgai2", ",", "1.77"}], "}"}], ",", 
      RowBox[{"{", 
       RowBox[{"lgbeta1", ",", 
        RowBox[{"-", "1.65"}]}], "}"}], ",", 
      RowBox[{"{", 
       RowBox[{"lgbeta2", ",", 
        RowBox[{"-", "2.58"}]}], "}"}], ",", 
      RowBox[{"{", 
       RowBox[{"lgdelta", ",", 
        RowBox[{"-", "3.5"}]}], "}"}], ",", 
      RowBox[{"{", 
       RowBox[{"lgtau", ",", "1.3"}], "}"}]}], "}"}]}], "]"}]}]], "Input",
 CellChangeTimes->{{3.617537477935948*^9, 3.6175374828153753`*^9}, {
   3.617537607973332*^9, 3.6175376114686937`*^9}, {3.617538233525799*^9, 
   3.617538309612989*^9}, {3.617538350322071*^9, 3.617538449195421*^9}, {
   3.617538673739298*^9, 3.61753870334163*^9}, {3.617538738010108*^9, 
   3.617538819832704*^9}, {3.617538861895013*^9, 3.617538889305769*^9}, {
   3.6175389208290977`*^9, 3.61753897293557*^9}, {3.617539007949884*^9, 
   3.617539068819376*^9}, {3.617539187040448*^9, 3.61753927738408*^9}, {
   3.617539347057165*^9, 3.617539367442223*^9}, {3.6175394063264227`*^9, 
   3.617539407070396*^9}, {3.617539467933729*^9, 3.617539468140554*^9}, {
   3.617539942495014*^9, 3.617539942957992*^9}, {3.617539975778275*^9, 
   3.617539978185605*^9}, {3.617540074428794*^9, 3.617540078996113*^9}, {
   3.6175404161038103`*^9, 3.617540419743285*^9}, {3.617540805464135*^9, 
   3.617540809935557*^9}, {3.617540886863565*^9, 3.617540890631991*^9}, {
   3.6175409360455837`*^9, 3.617540936204496*^9}, {3.6175409972278833`*^9, 
   3.6175410213415422`*^9}, {3.6175410792764797`*^9, 3.617541083003893*^9}, {
   3.617541129849552*^9, 3.617541132705017*^9}, {3.617543783743792*^9, 
   3.61754380660809*^9}, {3.617543969577924*^9, 3.617543975881176*^9}, {
   3.61754421341925*^9, 3.6175442158274508`*^9}, {3.6175450005739393`*^9, 
   3.617545007733211*^9}, {3.6175451767116337`*^9, 3.6175451769267073`*^9}, {
   3.617545249214329*^9, 3.617545261295553*^9}, {3.617545441482419*^9, 
   3.6175454417221746`*^9}, {3.6175456733150454`*^9, 3.617545673954173*^9}, {
   3.6175459507758827`*^9, 3.6175459532150784`*^9}, {3.617546159166115*^9, 
   3.617546160812327*^9}, {3.617553018004078*^9, 3.617553020986569*^9}, {
   3.6175559393456793`*^9, 3.617555942234033*^9}, {3.6175560876089087`*^9, 
   3.6175560915844183`*^9}, {3.617556500002576*^9, 3.617556504411059*^9}, {
   3.617646103015321*^9, 3.617646104101757*^9}, {3.617646895952285*^9, 
   3.617646896487474*^9}, {3.617647047201111*^9, 3.617647049719474*^9}, {
   3.6176477059081507`*^9, 3.61764770825945*^9}, {3.617648638046405*^9, 
   3.617648639421728*^9}, {3.617648682403165*^9, 3.6176486856111393`*^9}, {
   3.617648806791902*^9, 3.6176488069269657`*^9}, {3.617648845875951*^9, 
   3.61764884602699*^9}, {3.617648906474221*^9, 3.6176489104658422`*^9}, {
   3.6176489726491327`*^9, 3.617648973120199*^9}, {3.6176495570382853`*^9, 
   3.6176495953613253`*^9}, {3.618154754013246*^9, 3.6181547574936*^9}, {
   3.618232545230516*^9, 3.618232574440671*^9}, {3.618233365218663*^9, 
   3.618233377842969*^9}, {3.618234151579278*^9, 3.618234194046853*^9}, {
   3.6182378464174213`*^9, 3.618237846601215*^9}, {3.61867865762154*^9, 
   3.618678666854373*^9}, {3.6187567046507473`*^9, 3.618756726436698*^9}, {
   3.618756762026095*^9, 3.618756763161119*^9}, {3.618772021718948*^9, 
   3.618772025484643*^9}, {3.618772095688796*^9, 3.6187720962601748`*^9}, {
   3.618833549792041*^9, 3.6188335530803003`*^9}, {3.618834672837406*^9, 
   3.618834673268334*^9}, {3.6191968445067883`*^9, 3.619196844861989*^9}, {
   3.619196945772132*^9, 3.619196946352912*^9}, {3.6246483930606747`*^9, 
   3.6246485580041533`*^9}, {3.624648589060478*^9, 3.624648589362363*^9}, {
   3.624808700960372*^9, 3.6248087164652977`*^9}, {3.6248090235535088`*^9, 
   3.624809048986925*^9}, {3.625236055153685*^9, 3.62523605532937*^9}, {
   3.625236139107232*^9, 3.6252361393620663`*^9}, {3.6252396864956217`*^9, 
   3.625239778739132*^9}, 3.62523994019033*^9, {3.6252423004542017`*^9, 
   3.625242330064088*^9}, {3.6252436378231916`*^9, 3.625243670921688*^9}, {
   3.6252438373247538`*^9, 3.6252438438832703`*^9}, {3.625316906895072*^9, 
   3.625316936262645*^9}, {3.625318049345624*^9, 3.625318095276711*^9}, {
   3.653747133739694*^9, 3.653747133967434*^9}},
 FontSize->12],

Cell[BoxData[
 RowBox[{"{", 
  RowBox[{"1.5492606797331274`", ",", 
   RowBox[{"{", 
    RowBox[{
     RowBox[{"lgai1", "\[Rule]", "0.8712363322428148`"}], ",", 
     RowBox[{"lgai2", "\[Rule]", "1.136118296169107`"}], ",", 
     RowBox[{"lgbeta1", "\[Rule]", 
      RowBox[{"-", "0.1663747380626597`"}]}], ",", 
     RowBox[{"lgbeta2", "\[Rule]", "0.6475582181689745`"}], ",", 
     RowBox[{"lgdelta", "\[Rule]", 
      RowBox[{"-", "3.5032906225206655`"}]}], ",", 
     RowBox[{"lgtau", "\[Rule]", "1.661359592842497`"}]}], "}"}]}], 
  "}"}]], "Output",
 CellChangeTimes->{
  3.6252398317604427`*^9, 3.625239989327239*^9, 3.6252422537228622`*^9, 
   3.625242361327798*^9, 3.62524295581364*^9, 3.62524393332215*^9, 
   3.625316454119755*^9, 3.625316496967394*^9, 3.6253165560570917`*^9, 
   3.6253168720113287`*^9, 3.62531691962427*^9, 3.625317658789269*^9, 
   3.625318058943272*^9, 3.625318109980833*^9, 3.625330501132622*^9, {
   3.6537471371494827`*^9, 3.653747143051895*^9}, 3.653762005518264*^9, 
   3.665316302051367*^9, 3.66695809663474*^9, 3.668443523550767*^9, 
   3.66903132028225*^9, {3.669644966069215*^9, 3.66964498298694*^9}}]
}, Open  ]],

Cell[CellGroupData[{

Cell[BoxData[
 RowBox[{
  RowBox[{"{", 
   RowBox[{
    RowBox[{
     SubscriptBox["a", "i1"], "\[Rule]", 
     SuperscriptBox["10", "lgai1"]}], ",", 
    RowBox[{
     SubscriptBox["a", "i2"], "\[Rule]", 
     SuperscriptBox["10", "lgai2"]}], ",", 
    RowBox[{
     SubscriptBox["\[Beta]", "1"], "\[Rule]", 
     SuperscriptBox["10", "lgbeta1"]}], ",", 
    RowBox[{
     SubscriptBox["\[Beta]", "2"], "\[Rule]", 
     SuperscriptBox["10", "lgbeta2"]}], ",", 
    RowBox[{"\[Delta]", "\[Rule]", 
     SuperscriptBox["10", "lgdelta"]}], ",", 
    RowBox[{"\[Tau]", "\[Rule]", 
     SuperscriptBox["10", "lgtau"]}]}], "}"}], "/.", 
  RowBox[{"minsol", "[", 
   RowBox[{"[", "2", "]"}], "]"}]}]], "Input"],

Cell[BoxData[
 RowBox[{"{", 
  RowBox[{
   RowBox[{
    SubscriptBox["a", "i1"], "\[Rule]", "7.4342358044364865`"}], ",", 
   RowBox[{
    SubscriptBox["a", "i2"], "\[Rule]", "13.681014278850775`"}], ",", 
   RowBox[{
    SubscriptBox["\[Beta]", "1"], "\[Rule]", "0.681750181033671`"}], ",", 
   RowBox[{
    SubscriptBox["\[Beta]", "2"], "\[Rule]", "4.441792006129476`"}], ",", 
   RowBox[{"\[Delta]", "\[Rule]", "0.0003138407821596328`"}], ",", 
   RowBox[{"\[Tau]", "\[Rule]", "45.85213821322287`"}]}], "}"}]], "Output",
 CellChangeTimes->{{3.65374714309051*^9, 3.653747147355304*^9}, 
   3.653762005559057*^9, 3.665316302251025*^9, 3.666958096695716*^9, 
   3.668443523592845*^9, 3.6690313203273287`*^9, {3.669644966102818*^9, 
   3.6696449830189657`*^9}}]
}, Open  ]],

Cell[BoxData[
 RowBox[{
  RowBox[{"pltdat1", "=", 
   RowBox[{"ListLogLogPlot", "[", 
    RowBox[{"avst", ",", 
     RowBox[{"PlotStyle", "\[Rule]", 
      RowBox[{"{", 
       RowBox[{"Red", ",", 
        RowBox[{"PointSize", "[", ".02", "]"}], ",", "Large"}], "}"}]}], ",", 
     RowBox[{"AxesLabel", "\[Rule]", 
      RowBox[{"{", 
       RowBox[{"\"\<t (sec)\>\"", ",", "\"\<ng ofloxacin/mg cells\>\""}], 
       "}"}]}], ",", 
     RowBox[{"ImageSize", "\[Rule]", "600"}], ",", 
     RowBox[{"BaseStyle", "\[Rule]", 
      RowBox[{"FontSize", "\[Rule]", "18"}]}]}], "]"}]}], ";", 
  RowBox[{"pltdat2", "=", 
   RowBox[{"LogLogPlot", "[", 
    RowBox[{
     RowBox[{
      RowBox[{
       RowBox[{
        SubscriptBox["a", "i"], "[", "t", "]"}], "/.", 
       RowBox[{"{", 
        RowBox[{
         RowBox[{
          SubscriptBox["a", "i1"], "\[Rule]", 
          SuperscriptBox["10", "lgai1"]}], ",", 
         RowBox[{
          SubscriptBox["a", "i2"], "\[Rule]", 
          SuperscriptBox["10", "lgai2"]}], ",", 
         RowBox[{
          SubscriptBox["\[Beta]", "1"], "\[Rule]", 
          SuperscriptBox["10", "lgbeta1"]}], ",", 
         RowBox[{
          SubscriptBox["\[Beta]", "2"], "\[Rule]", 
          SuperscriptBox["10", "lgbeta2"]}], ",", 
         RowBox[{"\[Delta]", "\[Rule]", 
          SuperscriptBox["10", "lgdelta"]}], ",", 
         RowBox[{"\[Tau]", "\[Rule]", 
          SuperscriptBox["10", "lgtau"]}]}], "}"}]}], "/.", 
      RowBox[{"minsol", "[", 
       RowBox[{"[", "2", "]"}], "]"}]}], ",", 
     RowBox[{"{", 
      RowBox[{"t", ",", "1", ",", "3600"}], "}"}], ",", 
     RowBox[{"PlotStyle", "\[Rule]", 
      RowBox[{"{", 
       RowBox[{
        RowBox[{"Thickness", "[", ".01", "]"}], ",", "Large"}], "}"}]}], ",", 
     RowBox[{"PlotRange", "\[Rule]", "All"}], ",", 
     RowBox[{"AxesLabel", "\[Rule]", 
      RowBox[{"{", 
       RowBox[{"\"\<t (sec)\>\"", ",", "\"\<ng ofloxacin/mg cells\>\""}], 
       "}"}]}], ",", 
     RowBox[{"ImageSize", "\[Rule]", "600"}], ",", 
     RowBox[{"BaseStyle", "\[Rule]", 
      RowBox[{"FontSize", "\[Rule]", "18"}]}]}], "]"}]}], ";"}]], "Input",
 CellChangeTimes->{{3.618232000276773*^9, 3.6182320079400263`*^9}, {
   3.618232331823923*^9, 3.618232344815889*^9}, {3.61823260959558*^9, 
   3.6182326725864573`*^9}, 3.6182328300749693`*^9, {3.6182328673462257`*^9, 
   3.618232876767851*^9}, {3.6182329182131853`*^9, 3.6182329273812513`*^9}, {
   3.618232977579204*^9, 3.618232988155468*^9}, {3.6182330690689497`*^9, 
   3.618233096414439*^9}, {3.618233136195795*^9, 3.618233351008847*^9}, 
   3.6182341049767113`*^9, {3.618234405455283*^9, 3.6182344725030937`*^9}, 
   3.618237943868396*^9, {3.6186787977963343`*^9, 3.61867879904445*^9}, {
   3.618679575469514*^9, 3.618679590414221*^9}, {3.6187571091049833`*^9, 
   3.618757113421082*^9}, {3.618772012750412*^9, 3.618772017078082*^9}, {
   3.618832085171324*^9, 3.6188320854350986`*^9}, {3.618839617007935*^9, 
   3.618839620466537*^9}, {3.619197852721671*^9, 3.619197871491523*^9}, {
   3.625234423739108*^9, 3.625234437737464*^9}, {3.625234475278479*^9, 
   3.625234505533105*^9}, {3.6252350996518307`*^9, 3.625235101487702*^9}, {
   3.6252352075475817`*^9, 3.625235210842868*^9}, {3.625242749660942*^9, 
   3.625242799616975*^9}, {3.625242935523343*^9, 3.625242937486765*^9}, {
   3.625243984188369*^9, 3.625244002724265*^9}, {3.625316485659842*^9, 
   3.6253164879614267`*^9}, {3.6253169624985027`*^9, 3.625316980947616*^9}, {
   3.665316283835384*^9, 3.665316294683812*^9}, {3.665316338073524*^9, 
   3.6653163389204283`*^9}, {3.665316603877947*^9, 3.665316638041112*^9}, {
   3.665316669989246*^9, 3.665316682566723*^9}, {3.665316731620182*^9, 
   3.6653169028447742`*^9}, {3.665316969413465*^9, 3.665316973236507*^9}, {
   3.665317209527896*^9, 3.665317265124061*^9}, {3.6653173034256763`*^9, 
   3.665317315097542*^9}, {3.66964486299831*^9, 3.66964486333279*^9}, {
   3.6696449765757627`*^9, 3.6696449789065647`*^9}}],

Cell[BoxData[
 RowBox[{
  RowBox[{"Export", "[", 
   RowBox[{
   "\"\<pseudomonas_data.dat\>\"", ",", "avst", ",", "\"\<Table\>\""}], "]"}],
   ";"}]], "Input",
 CellChangeTimes->{{3.6669571077992897`*^9, 3.666957137999333*^9}, {
  3.6669580790841*^9, 3.6669580821734657`*^9}}],

Cell[BoxData[
 RowBox[{
  RowBox[{"Export", "[", 
   RowBox[{"\"\<pseudomonas_fit.dat\>\"", ",", 
    RowBox[{"Table", "[", 
     RowBox[{
      RowBox[{"{", 
       RowBox[{"t", ",", 
        RowBox[{
         RowBox[{
          RowBox[{
           SubscriptBox["a", "i"], "[", "t", "]"}], "/.", 
          RowBox[{"{", 
           RowBox[{
            RowBox[{
             SubscriptBox["a", "i1"], "\[Rule]", 
             SuperscriptBox["10", "lgai1"]}], ",", 
            RowBox[{
             SubscriptBox["a", "i2"], "\[Rule]", 
             SuperscriptBox["10", "lgai2"]}], ",", 
            RowBox[{
             SubscriptBox["\[Beta]", "1"], "\[Rule]", 
             SuperscriptBox["10", "lgbeta1"]}], ",", 
            RowBox[{
             SubscriptBox["\[Beta]", "2"], "\[Rule]", 
             SuperscriptBox["10", "lgbeta2"]}], ",", 
            RowBox[{"\[Delta]", "\[Rule]", 
             SuperscriptBox["10", "lgdelta"]}], ",", 
            RowBox[{"\[Tau]", "\[Rule]", 
             SuperscriptBox["10", "lgtau"]}]}], "}"}]}], "/.", 
         RowBox[{"minsol", "[", 
          RowBox[{"[", "2", "]"}], "]"}]}]}], "}"}], ",", 
      RowBox[{"{", 
       RowBox[{"t", ",", "0", ",", "3600"}], "}"}]}], "]"}], ",", 
    "\"\<Table\>\""}], "]"}], ";"}]], "Input",
 CellChangeTimes->{{3.6669574008906183`*^9, 3.666957402593873*^9}, {
  3.666957513858233*^9, 3.666957562012043*^9}, {3.666957736147822*^9, 
  3.6669577377959423`*^9}, {3.666957799203555*^9, 3.666957803265656*^9}, {
  3.666958086686599*^9, 3.666958090390834*^9}}],

Cell[CellGroupData[{

Cell[BoxData[
 RowBox[{"Show", "[", 
  RowBox[{"pltdat2", ",", "pltdat1"}], "]"}]], "Input",
 CellChangeTimes->{{3.625234453774666*^9, 3.625234457243222*^9}, {
  3.6252345163383007`*^9, 3.625234517705586*^9}}],

Cell[BoxData[
 GraphicsBox[{{{}, {}, 
    {RGBColor[0.368417, 0.506779, 0.709798], Thickness[0.01], Opacity[1.], 
     LineBox[CompressedData["
1:eJwt13k8VG8XAPAx+4ixJCQyIkraRLR5ThQlEZWEVEKIiBapLJEKKVRKkUSE
pCKySxshCS2WVMhWyS4zc9/n9v7+up/v3Hufe+45Zz73PCqOXlbOVAqFckuE
QiGPy0/Nq5U8GGaQ65msktgwgrIsDU8axDqhadFrDao/jSC7fF6SVOxh1OUp
Ez/SMYKW9UloT8WEIq61rNi63yPoVghr6nfMZeR9tfpZ7bRRtH1LyO6+mBQ0
f8+55xHrRlHO8oroHzG5yHpjw+6s3FHUNr9DszvmOarzcv1oeXEM5f4Ut3f1
bkKLT7mvmdg8gT4Fp2pqff6C1twS6ipVT6LAoL2pDawuFJJm+5w6cwppO5el
bYnuQwUeL3gD1ny0uv7jan5qH3KQYOpq2/HR+lVD79IK+5BIDP/ykd18ZCM1
ly/83of2hyctH9nPRwEl4VvuL+9HyjoK4/V+fPRmhvUkp7UfITkHVXY8Hzm9
HDCtVP+JNofPUjrwmY+uaCj80i3+jd65H/AatxIgnbf8czcbfqNDPTWoxVqA
Go5+UaX1/kZ+gTqNRbYCxNrXoNUjOogGe4UbfB0FyOhRnGOe3iBCDtaORYcE
qGjLnDqL6EFEPVG3M+eiAGVe0EsNXfcHqd+4IVhYJUD+X9OH8i3+oIchzz0y
agTIVFcB+m3/oLpKzzuq9QLU08r/bHkIX1+z0VXsgwCpaT2TVE78g5Y+7dmR
3ylAN6vNTj4d/4O0wtNlfAkBimQ5bv2VMYQC3119HKotRMZf1ax/5g2hA7L7
dkfqChGl6IfNQPkQ2nhxgH9JX4gOH/R06GseQsbZ9hLRBkJk3+Tn1k0dRkM2
Brc9TIVI687FwHbbYbQ+1FwQvVeIag1KMutER5BZ8nz9+AtCdE4+KLt2Bu4b
Seetay8JkeGQ4cMa3gjS85h3tCtGiJ6kvn5SvXwELa1KaVK7JkSJYo0VLx1H
kI/GJZmgZCE6+LnvQ2nhCEpoXGl374kQcY/K0x+4j6Jpsn3Nta1CFLpxX9Pg
4VG0osjHfbBdiCYVs+9qB44iq+HqEMmvQtRZabTxSewoamKkbdrYJURPpbyi
SopH0dvaJNOEn0LkdP+FfA13DFm7W3a8FQhRUafPwt5HY2hpgO9tF0UCLSko
EWqWjKE2tYCvq2YT6G4Eu97j1RgKKHjxmssj0CXtRJ/BljHUzXgcfV+VQC5B
Vfnj9HH0bpi/8K0mgaQVeYbMHeMo8+WLhDv6BHLdWmutOjWOwrRNePFWBJr3
gp9hyJxAmt2ltA3bCPRjuRaxV2oCjS69um14O15PISItSWMCRc3cv95wJ4Gc
v26YUNo2gTp3qV2p2E0gR6/n1+XvTyDFbTeDTDwItCuiqFV89yQyGL9z8VQI
gRQFfUsWuk+irBadrNZQArUeVDhjdmQSJWzT9FkRRiB7q+MLIyIm0ad+Q+rA
OQLZztQLYBdMIqXG8wd0owhkk/ZImSb1F22Lbta0u0Ygq8p7jhPP/iKNY88G
KZkEql2094xt7V+UnDKSzswi0IZ4+fTiD3/ROufMaNH7BDI4dPZn0MBf1OpZ
OiX2gECays5+HNkpVKm9xYn/iMB9z4tScJtCWYMu8mcLCXSq+0POSd8ppG62
/YF3EYEmLC++bz81hfgjwbE2xQT6NU8ofydmCiWy20xVSwn0ubnlzoLiKRSi
l5meUkGgx9pxT1dL8BF8GS60eU2gRYnmrYkz+ajeQ19kXhWBMjhMgqLGR9f6
pz8axU7qOLzuhT4fOZqP2ka+IVBklNXbzY589Pz3SsHdOgI59Yl3OeTx0bRv
QaqxjQSSSQ6VDLYToFm7dQVbvxDIP/ZCT7azAHnd0hP7g90RerW81UuArvlU
1EV2EChrf7q3fqgAhX3wOFL+lUDrFtbU/84SIGOz2f7ynQQ6UjA92kEoQPdX
Df+I7MH1uafoFskWorJ4MRHZXgIZ3pi7tlBaiKT/xPQmYHMD9P7M0BCilJz3
izP6cD8a2VnWWghRpPW5itwBAjXXJUutvi1E91wWn4gdJNDq8sxet0whMsn6
slP0D4GSH+ZWxOUJUemmo6pB2Acvvzw0XCVEdit4Aa5DBGLa9r3LGBKi1H2V
QVojBFretTRm5joCGS0sXRYyTqC4qXLp8W4C6V5503NUgOsdke1JxfcJ7ok+
b8KeULj5WhwfOZ0WccuEBNJKWIViOBTw2UtfNIB9oVh2NF2ZAnPPLs2YR6GA
+VTNnuZNFNDcxL59VIQC6pVGXHtLCqQ8vmSciC0MLyz6ak2BJRkDx15gZyuk
y/7cS4FPS0aDpakUkFgZUkPzo0B65a/Nadj1fiv0l6ZQ4IhFQlwxDf8OOV1P
7lFgv0nQgTbsILZG7OoHFFB5yvsswF5yTeaXSSEFasS1I9bQKRCd//uOQz0F
KL2h2wuwrcZSJSL5FMhI/Wl+k4HjLFUskaKKwMQSC/18bGpYrHscSwSi9LZV
v8N+NCP4RbK0CCQ53OxnMCkwXdf+xNN5IuC0ZslKd+xGX+kf3dtEIPrFtGJV
FgXC9WunxG1FYFj8qJI+NgjOSuruFgHj+b1rzLAzwwQrQtxEQPuDY6kv9unr
PZHKASIQtLWirgx7aVmptk2aCOj9VH9sxqZAd8hxk8AsEThe5rt5F/bNDTr2
dx+KwPaC9Tme2OyGe2dGikSAmVXw7gJ2R+flj5fqReBuplPsG+wo0QMBVZMi
kN8yP2INrtu6t3NjB4UiYDnX9rcp9t/YjjQ5OhWGbFLUbLBdlKzfOXOpgJoi
6D7Ya5asVaOqUmFHwvW0O9gD2+WqV5pRoei86Q8hdrJCQ/teSyo0vf0YxxGl
gM2XyOFz1lSIhYUqMtiVrlSlD3uo8H7eSNk87PgTP718j1DBotpm5Rbsjbcr
Z2QlUmHDl/Onr2Gr5Q32r02hgvlL37Tb2MLXSs8+3KMCv9TkbgZ27uCxg7Q8
KqhUZy8rxuaB1ivbN1TwkV9zow17auvOhMF6KqwvN0rowm7eH+Yb1kwFiXNy
p35iR17sUH70lQrOJSIf+dgT7Zf9OBNUcBO9xVKYRoH3QxXmtwRUYMxvoqtg
ZzN/q+nSaNAw49B3DWynRRvf7eHSQFch2lgXu/6UYH6BGg3iI7VzzLHTFV1a
XCxp4KbufOAkdsiS2Id8axp45M3MCcZ2WFd+NsaeBjHdF1vDsGU8FHRK99PA
4LX2r0vYQUV1kTMCaEAo6QjvYNu9nXLMDKGB89328HTs5d/nrVh7ngZJPtOp
97EHREO6PC7TYJW458M87B22egbPM2ggPfBV8SW29kEnGdscGrQs/cGsxhY7
Hd33O48G5h1EWy32s3v9V2dV0EDxe8K2JuxFk7d++3yggffRpwe+YzOvsW+r
0Omg5t4ayMduPthumcChw7rjzRYEdtr6XOpMCToE51ZLUcUosGF4t5OkAh1c
daM8WNjh5vkaxGI6ULfVhUhh28698NFflw53Fg/0TsdewHc8P7aSDtsTq4xk
sWvucft/rqcD80vcewVscYZLdqsdHSiZmm6q2O0tq3bb7KXDkakhn7nY2Y+k
JBtd6JDUIuWjgW2+p+TQm0N0kMyVslyAfalIRrfwLB0Szs+P08aW8aksinuM
11NUdEfYnRuue0x/SofDl43bATtP2UvpYikdSjWOmRpiW9cqBIZV0WGeefC0
9djX5vkYHvlCh5dv9XVMsV0Jk+HBTjr47I/z2IS9olkpxaOPDol8hUQz7M8h
VQynUToYbZT9aY6t+IVXZTWNAWKpTgZbsQfyxo7XSTKgZPZRo23YJZE1mqay
DPiTfs9wO7bDSr/ItSoM+CAzsHgHdtKVtxZL9BgA/PHXttjeHqmUrNUM+C6j
l2yHvdboxEMNQwa8PX70qD32t0H16cqbGWBXai/pgK1qFtAsvo8BEwdOie3F
blC+9kvTlQGmEcdzSQcNP2Ru8GQAz/C5jSN2a3zX8tPHGLBANerqPuzLvWZx
YxEMUFfo6HHGNixxeTA9mgGR/uiIC/bgpaBXS64y4PrWY0LSm/Vzx92TGDAm
n8NyxWaenWXzJZcBextGxtywc211vflPGfC+8vUBd2zHRRbnZpYxIKHiZxvp
0qbTBVur8Pu7ORYewD6m1if/uo0BgnbP7Z7Y6hO0pV3fGPDGwegJ6cY3Shup
PQxY3NcgcxB7ia/l8dVDDFjtsOUN6Z6Kgk85TCYMHxFV9sa+eqXhT+00JjRf
Gz9Iep3bAKdfkgmz6ieLSSdJ8lbOncWE0cX7tx7C3rn7bPz1xUxQkCDcfbDZ
y24/eqLDBOdLD7JIP2EWVb9fwYS7hZUDpKWzf/0VX8eE4sGVrr7Y1fztdqdt
8PoN1psPY/vVe/ne2sWE+5VyIaTVU85HFDsyob4zMJ/06U0lRWMeTCg57qR4
BHtVvJrigWAmfKKbfyDd52mgcy6MCc8T5WlHyf5ca2OWGsEE+QXPF5Ie6Yk4
+eUKE2R2fgwknaU33Lo1gwlv/VPljmEH2gY++fKACUkGygakrU5Nu3Qgjwl/
S4L3kZ58pmoUUs6E6cZKmaSNzbfde9TMhIPKHov8sGce6jht0MoE8fA+M9ID
sR721V+ZkOIc5k469lOoxLcBJiSwF90h3eGUd0SKxoJvWZ9Fj2M/PrvWIoHN
Anmz73NIh2XUzpvPZUGmuu5K0gsHu1pgJgtmyL12IU2Z7pNXM5sFEWnSJ0k3
6gqjbNRYUO329BJp/xOyht6LWfi7sLCAtHli8iy+Dgs2/KK+Ia1SsWj07EoW
+NOM20i/Zpqk31rPAuljahR/7Bkxx7hv7VgglnIfke7JpfXY7mVBzj5bc9LF
Hy5WdLuw4PyaGHvSjkrph4WHWLB2f84x0stBxzz8GAuGZiSEkubsK9eQPcWC
/Qkq0aRz0j9+XniOBW4zhOmkQ9445T69wILB53a5pK1/DV5YH8sC0Rr7MtKC
ZZy1uxJZwI/Z2kjatGxFWmQuC6Il7P6SVvr2Iki+EOeTM4t2gvz/0a1sU8pY
MIcRM410nKm7eHE1C5qS788i7e451m1Sz4IMH2tV0gaXTpe/b2JBe2KpJunO
pnjf/g4WONc06pPOn1DffKybBSsiwxDp8FmP1WkDLBBXJ9aTXrr3zSeFcRZw
P26yIh0wMIVMxdnwTCPYlfRisZqgY9Js8Llp6Em6Y8HNihQ5Nuxa23aItOGB
1UaEChu6biX7kx4OFwvV0mDDqXNvA0inZLQ+36nFhhvEp9OkmX0njXOXs2F/
WkT4v/g4m89+XcWG0lqdKNKu85Vec9eyYf3BsmjS1a4lG9024fXKT14jHfVD
YDZ7Dxv8yh+kkEasugubnNmQLTiZ9i9/6ol1fu5s2LdLO4O0lYvBlveH2cD2
tHlAmhbGjab4s+FAaPVD0rmp7e8WBrLh8AWNXNKyXQFbz51nwzLx1ALSr+gW
l/Oi2HD9+ctC0n5qyk3fYtlg8LupmPTnfWXWaxLZ8PhXaTnphG/EzqFHbDjZ
Uf2KtDm1Pl65gA22N/ZXkRaqJLWYlWCLjFWT3rMXdqW9YsOcO721pKWCJRMb
a9gQUW7xlvSzpI52kQY2hJndqyet1hG0x76VDXkW+u9JNxFbbp//yoaxqION
pMOUVb496WaDVO31JtI9DhX7pP6w4V1e/QfSWW0i+18yOOD2sKqF9C7Bu7Rh
UQ50+T5sJc1VSu7hSXKgsv5SG2lve0P3EwocGPXT+0Ja5aR0ZroyB1zNiX9u
uPGtv0mNAzcayjpI67Sc9lyymANBnQu+kb6qoPo7fAUH/K+c+k56Ymeld5cR
B5ZlP+kkXfyRdjjehgNVWV3d/+r/5Jxfwz4OREcN/SAtc1n8lKgXB0409faQ
Lj8UE2zoj+NXqe0l7WkhF+Z/hgObRxP6SL8UVbnYd4MDw4XiA6Rnv9S8ZvuI
Aw4GRj9JHw3WuV39mgPhy0x+ka5bbZCx8gsHrsqp/D7x73tk8jhjlAMVNh/+
OfCxZbGCmCjkHvca/Nf/SX4dn51FYVR9/M+//o+6Rb9RJgoZCfeHSOe9YiQ3
e00DY8M5w6TniXggaZ4YPPPT+2fLZssX/s/FYFHOyn/2z9Tb9N1VHBy0Vv3z
nnMWqbRn4lCl/3+bOO8nVGdxIXH1/1241Vcr14QLO9f834sMA3euO8yFkv/8
Zs0zJ9dALtT+Z9cVDO/IcC60/Ofl+XePzL7Eha//ma674UTOFS78+M8Nj3qD
DG/g8zG+h70jKHB7SURYYxIXZFUKhdF4bvfO1op0ucuF+abU5duL8NyrVRc9
kcmFvAcXal8Z0UEswysu/CG+vi82UyaKDp81pBIU87mgP8nxds2nQ3rqo+Ts
Yi7oXZSvvF1Hh2Oq29LhGRcaHReXFrfQwfj26P2GV1zg1R7wnvOdDjLKcY+d
arkwaqzLMftBh/LrJ3nXGrgQ5izaGdxLBw8ZxwtvPnBh16Edn17iuU3+oslf
YSsXxOewX5/qp8NzzsL92t+4UPd5BucrtneodKPzDy7MXZXMmj5AB0ViHK4P
cGHHU5b4POzXx9vu1/zhAmVIbpoW9uGRZwqUcS6MWaqw1bF5Xulnl/G54L7K
SU0Bu6b3woiLiASspBx9I4rt5+S7N54pAUZOG10n8fPUvtjU1U6TgLtqS952
Y9fvNFglIiUBmj5LT77HPtmomq4jKwF6Ynfzy7Cbqn4F3+BJgJdZg3cc9ul1
jb/q5koAX8xoRgj2orKndtQFEpDYi24fxA7LDdV105WACMlvQeuxl99S6F1u
KgEKE8ERQzgfVw8bb2nwlQCeea60Kbbh7wUljON4PZvklzrYv9ykNFcESIDP
ZL+HMrbx7lZa0jkcn6b3pRGc37GNPvmeCTi+lk3aidg7lBNnc15JwEaFR59+
9eB6d/mPKYtLAt1T8fgZXJ82mmF8loQkPHsY13IQO3sOx2CFtCQsuNW52Abb
Yk/cGSs5STgZUH9fEzum5bHMGRVJCD/yV1DXjevXMKDdpysJQ1s+/JDBnlvm
4JXrIAkv/iQmX8FzusF1w54NOZKg595+z/Ur7g/tbWzTvVKwgOrzIv4T3ke4
dEn6MaXBR2h6iP0O5zuw3CTgqTS8XGj1Su4lHXLGH79HbtMhxPOAhjPeNxhP
09iwSFwGrIglI8GZdAiidfaNlMoApJld/Hgd90sc72iP0wwIyGg1CQvD+5Lw
I9ZxLFkw3bGq+bQ3HbbtlXGeXSALXdPkTNO30cG8Udu+wV4ODO96LnBeToef
C24EO0jIw6+o0LlrJHH+lUMuyj2RB/ZCrT3fumlgcihkKGLnTOjPOCFlVECD
wbTakI+iCmBVoMPl4H2khX+cwDJHARyFYJeBaGC1NDP1zr5Z4Kqd6WA7hPe5
Jh+Sc6Yrgknj/JGEG1Q4OHH6XF++InAPy8tqAhVORPnd5LspwUsieUZCvQgY
lP+8tkpyNizz0Xwkby8CD7ec6NN9PBuUC1OKs9vwPPXCyp3tpAz1J7fG7TbG
80r/tt4QOg/GQ9K2a+wgkHWp6MYRBg+uT7rkhVoSyDG6PN2JxYOaWlNaxyYC
ndDTcl0vyoM6M0e3S0CgrBDaD6YkD2yKVBw+zicQV/FR5/lZPHjXrdVN5wvR
OzOJjovaPKiU6DtYnyhE7covEEWHB6/mqV/svyZEfUP+t7x1eRDRdjuBHitE
1OvdDpb6PKjdG3hmyVkh0u4qaZM24MG5PNppLy8hunzKo+XKRh5sbPNbEY6E
KGnLnFXMTTwQpzkZha4QoizVj/FHzXhAf+W2+uQyIXpRZWS7w4IH6pFcvrOG
EI3NmPVJfjs+f7j1MU8CP6+3Xv+8NQ9SVxXoi3KEiFscdm1yBw9aFlvc/0MV
Ig3HoR2fbXkgHGa7FI4JkI5uer6pPQ96wTbjxqAAAdtBrmgXDwxyK9v9+wTI
rGX6sQW7cTztu2g2nQJkk13VfGMPDzY0rZVf1i5A/wMFFQjB
      "]]}}, {{}, {{}, 
     {RGBColor[1, 0, 0], PointSize[0.02], AbsoluteThickness[1.6], 
      StyleBox[PointBox[CompressedData["
1:eJwBQQG+/iFib1JlAgAAABMAAAACAAAAicPYllrFAUC4jJNbsggAQG7yAMUy
ngdAyLooROgFAEAcCpkOufUKQKxeUT4fHwBANqoUb+FhDUBSz0v4QgAAQFgL
XpfHHw9AE7ND7EANBUCDgSszUlkQQNH2BxDuxgNA7O9qTIT4EUCS0K8P3egE
QFiFLiUlIhNAcnGnhUDkBEC9Uc52XOMVQMD6W6fXHQVA9Pf3LyaJF0BV7mPD
/8YDQJarpvD3tRhAGgMXuRErA0AEEt3im3kZQAfIfMH0CwVAN7JMfgA0G0A6
+je5jNgCQFeKHoy1XhxAdjkqOAXRAkAl+VvYvEAdQNPAYhbF+AFAdfkr3sj5
HUBXVN5cGn8BQKyLCvNNHh9A6ec6KVXU/z8xoB2cQgMgQNaQj+0MGwBAIskh
ntBgIEAPcZ6ldqn7P4x7fvg=
        "]],
       FontSize->18]}, {}}, {}}},
  AspectRatio->NCache[GoldenRatio^(-1), 0.6180339887498948],
  Axes->{True, True},
  AxesLabel->{
    FormBox["\"t (sec)\"", TraditionalForm], 
    FormBox["\"ng ofloxacin/mg cells\"", TraditionalForm]},
  AxesOrigin->{-0.8188687119050947, 1.170030532699927},
  BaseStyle->(FontSize -> 18),
  CoordinatesToolOptions:>{"DisplayFunction" -> ({
      Exp[
       Part[#, 1]], 
      Exp[
       Part[#, 2]]}& ), "CopiedValueFunction" -> ({
      Exp[
       Part[#, 1]], 
      Exp[
       Part[#, 2]]}& )},
  DisplayFunction->Identity,
  Frame->{{False, False}, {False, False}},
  FrameLabel->{{None, None}, {None, None}},
  FrameTicks->{{
     Charting`ScaledTicks[{Log, Exp}], 
     Charting`ScaledFrameTicks[{Log, Exp}]}, {
     Charting`ScaledTicks[{Log, Exp}], 
     Charting`ScaledFrameTicks[{Log, Exp}]}},
  GridLines->{None, None},
  GridLinesStyle->Directive[
    GrayLevel[0.5, 0.4]],
  ImageSize->600,
  Method->{"DefaultBoundaryStyle" -> Automatic, "ScalingFunctions" -> None},
  PlotRange->{{-0.8188687119050947, 9.007557836349296}, {1.170030532699927, 
   2.746708185383422}},
  PlotRangeClipping->True,
  PlotRangePadding->{{
     Scaled[0.02], 
     Scaled[0.02]}, {
     Scaled[0.05], 
     Scaled[0.05]}},
  Ticks->FrontEndValueCache[{
     Charting`ScaledTicks[{Log, Exp}], 
     Charting`ScaledTicks[{Log, Exp}]}, {{{0., 
       FormBox["1", TraditionalForm], {0.01, 0.}, {
        AbsoluteThickness[0.1]}}, {2.302585092994046, 
       FormBox["10", TraditionalForm], {0.01, 0.}, {
        AbsoluteThickness[0.1]}}, {4.605170185988092, 
       FormBox["100", TraditionalForm], {0.01, 0.}, {
        AbsoluteThickness[0.1]}}, {6.907755278982137, 
       FormBox["1000", TraditionalForm], {0.01, 0.}, {
        AbsoluteThickness[0.1]}}, {9.210340371976184, 
       FormBox[
        TemplateBox[{"10", "4"}, "Superscript", SyntaxForm -> SuperscriptBox],
         TraditionalForm], {0.01, 0.}, {
        AbsoluteThickness[0.1]}}, {-2.3025850929940455`, 
       FormBox[
        InterpretationBox[
         StyleBox[
          
          GraphicsBox[{}, ImageSize -> {0., 0.}, BaselinePosition -> 
           Baseline], "CacheGraphics" -> False], 
         Spacer[{0., 0.}]], TraditionalForm], {0.005, 0.}, {
        AbsoluteThickness[0.1]}}, {-1.6094379124341003`, 
       FormBox[
        InterpretationBox[
         StyleBox[
          
          GraphicsBox[{}, ImageSize -> {0., 0.}, BaselinePosition -> 
           Baseline], "CacheGraphics" -> False], 
         Spacer[{0., 0.}]], TraditionalForm], {0.005, 0.}, {
        AbsoluteThickness[0.1]}}, {-1.2039728043259361`, 
       FormBox[
        InterpretationBox[
         StyleBox[
          
          GraphicsBox[{}, ImageSize -> {0., 0.}, BaselinePosition -> 
           Baseline], "CacheGraphics" -> False], 
         Spacer[{0., 0.}]], TraditionalForm], {0.005, 0.}, {
        AbsoluteThickness[0.1]}}, {-0.916290731874155, 
       FormBox[
        InterpretationBox[
         StyleBox[
          
          GraphicsBox[{}, ImageSize -> {0., 0.}, BaselinePosition -> 
           Baseline], "CacheGraphics" -> False], 
         Spacer[{0., 0.}]], TraditionalForm], {0.005, 0.}, {
        AbsoluteThickness[0.1]}}, {-0.6931471805599453, 
       FormBox[
        InterpretationBox[
         StyleBox[
          
          GraphicsBox[{}, ImageSize -> {0., 0.}, BaselinePosition -> 
           Baseline], "CacheGraphics" -> False], 
         Spacer[{0., 0.}]], TraditionalForm], {0.005, 0.}, {
        AbsoluteThickness[0.1]}}, {-0.5108256237659907, 
       FormBox[
        InterpretationBox[
         StyleBox[
          
          GraphicsBox[{}, ImageSize -> {0., 0.}, BaselinePosition -> 
           Baseline], "CacheGraphics" -> False], 
         Spacer[{0., 0.}]], TraditionalForm], {0.005, 0.}, {
        AbsoluteThickness[0.1]}}, {-0.35667494393873245`, 
       FormBox[
        InterpretationBox[
         StyleBox[
          
          GraphicsBox[{}, ImageSize -> {0., 0.}, BaselinePosition -> 
           Baseline], "CacheGraphics" -> False], 
         Spacer[{0., 0.}]], TraditionalForm], {0.005, 0.}, {
        AbsoluteThickness[0.1]}}, {-0.2231435513142097, 
       FormBox[
        InterpretationBox[
         StyleBox[
          
          GraphicsBox[{}, ImageSize -> {0., 0.}, BaselinePosition -> 
           Baseline], "CacheGraphics" -> False], 
         Spacer[{0., 0.}]], TraditionalForm], {0.005, 0.}, {
        AbsoluteThickness[0.1]}}, {-0.10536051565782628`, 
       FormBox[
        InterpretationBox[
         StyleBox[
          
          GraphicsBox[{}, ImageSize -> {0., 0.}, BaselinePosition -> 
           Baseline], "CacheGraphics" -> False], 
         Spacer[{0., 0.}]], TraditionalForm], {0.005, 0.}, {
        AbsoluteThickness[0.1]}}, {0.6931471805599453, 
       FormBox[
        InterpretationBox[
         StyleBox[
          
          GraphicsBox[{}, ImageSize -> {0., 0.}, BaselinePosition -> 
           Baseline], "CacheGraphics" -> False], 
         Spacer[{0., 0.}]], TraditionalForm], {0.005, 0.}, {
        AbsoluteThickness[0.1]}}, {1.0986122886681098`, 
       FormBox[
        InterpretationBox[
         StyleBox[
          
          GraphicsBox[{}, ImageSize -> {0., 0.}, BaselinePosition -> 
           Baseline], "CacheGraphics" -> False], 
         Spacer[{0., 0.}]], TraditionalForm], {0.005, 0.}, {
        AbsoluteThickness[0.1]}}, {1.3862943611198906`, 
       FormBox[
        InterpretationBox[
         StyleBox[
          
          GraphicsBox[{}, ImageSize -> {0., 0.}, BaselinePosition -> 
           Baseline], "CacheGraphics" -> False], 
         Spacer[{0., 0.}]], TraditionalForm], {0.005, 0.}, {
        AbsoluteThickness[0.1]}}, {1.6094379124341003`, 
       FormBox[
        InterpretationBox[
         StyleBox[
          
          GraphicsBox[{}, ImageSize -> {0., 0.}, BaselinePosition -> 
           Baseline], "CacheGraphics" -> False], 
         Spacer[{0., 0.}]], TraditionalForm], {0.005, 0.}, {
        AbsoluteThickness[0.1]}}, {1.791759469228055, 
       FormBox[
        InterpretationBox[
         StyleBox[
          
          GraphicsBox[{}, ImageSize -> {0., 0.}, BaselinePosition -> 
           Baseline], "CacheGraphics" -> False], 
         Spacer[{0., 0.}]], TraditionalForm], {0.005, 0.}, {
        AbsoluteThickness[0.1]}}, {1.9459101490553132`, 
       FormBox[
        InterpretationBox[
         StyleBox[
          
          GraphicsBox[{}, ImageSize -> {0., 0.}, BaselinePosition -> 
           Baseline], "CacheGraphics" -> False], 
         Spacer[{0., 0.}]], TraditionalForm], {0.005, 0.}, {
        AbsoluteThickness[0.1]}}, {2.0794415416798357`, 
       FormBox[
        InterpretationBox[
         StyleBox[
          
          GraphicsBox[{}, ImageSize -> {0., 0.}, BaselinePosition -> 
           Baseline], "CacheGraphics" -> False], 
         Spacer[{0., 0.}]], TraditionalForm], {0.005, 0.}, {
        AbsoluteThickness[0.1]}}, {2.1972245773362196`, 
       FormBox[
        InterpretationBox[
         StyleBox[
          
          GraphicsBox[{}, ImageSize -> {0., 0.}, BaselinePosition -> 
           Baseline], "CacheGraphics" -> False], 
         Spacer[{0., 0.}]], TraditionalForm], {0.005, 0.}, {
        AbsoluteThickness[0.1]}}, {2.995732273553991, 
       FormBox[
        InterpretationBox[
         StyleBox[
          
          GraphicsBox[{}, ImageSize -> {0., 0.}, BaselinePosition -> 
           Baseline], "CacheGraphics" -> False], 
         Spacer[{0., 0.}]], TraditionalForm], {0.005, 0.}, {
        AbsoluteThickness[0.1]}}, {3.4011973816621555`, 
       FormBox[
        InterpretationBox[
         StyleBox[
          
          GraphicsBox[{}, ImageSize -> {0., 0.}, BaselinePosition -> 
           Baseline], "CacheGraphics" -> False], 
         Spacer[{0., 0.}]], TraditionalForm], {0.005, 0.}, {
        AbsoluteThickness[0.1]}}, {3.6888794541139363`, 
       FormBox[
        InterpretationBox[
         StyleBox[
          
          GraphicsBox[{}, ImageSize -> {0., 0.}, BaselinePosition -> 
           Baseline], "CacheGraphics" -> False], 
         Spacer[{0., 0.}]], TraditionalForm], {0.005, 0.}, {
        AbsoluteThickness[0.1]}}, {3.912023005428146, 
       FormBox[
        InterpretationBox[
         StyleBox[
          
          GraphicsBox[{}, ImageSize -> {0., 0.}, BaselinePosition -> 
           Baseline], "CacheGraphics" -> False], 
         Spacer[{0., 0.}]], TraditionalForm], {0.005, 0.}, {
        AbsoluteThickness[0.1]}}, {4.0943445622221, 
       FormBox[
        InterpretationBox[
         StyleBox[
          
          GraphicsBox[{}, ImageSize -> {0., 0.}, BaselinePosition -> 
           Baseline], "CacheGraphics" -> False], 
         Spacer[{0., 0.}]], TraditionalForm], {0.005, 0.}, {
        AbsoluteThickness[0.1]}}, {4.248495242049359, 
       FormBox[
        InterpretationBox[
         StyleBox[
          
          GraphicsBox[{}, ImageSize -> {0., 0.}, BaselinePosition -> 
           Baseline], "CacheGraphics" -> False], 
         Spacer[{0., 0.}]], TraditionalForm], {0.005, 0.}, {
        AbsoluteThickness[0.1]}}, {4.382026634673881, 
       FormBox[
        InterpretationBox[
         StyleBox[
          
          GraphicsBox[{}, ImageSize -> {0., 0.}, BaselinePosition -> 
           Baseline], "CacheGraphics" -> False], 
         Spacer[{0., 0.}]], TraditionalForm], {0.005, 0.}, {
        AbsoluteThickness[0.1]}}, {4.499809670330265, 
       FormBox[
        InterpretationBox[
         StyleBox[
          
          GraphicsBox[{}, ImageSize -> {0., 0.}, BaselinePosition -> 
           Baseline], "CacheGraphics" -> False], 
         Spacer[{0., 0.}]], TraditionalForm], {0.005, 0.}, {
        AbsoluteThickness[0.1]}}, {5.298317366548036, 
       FormBox[
        InterpretationBox[
         StyleBox[
          
          GraphicsBox[{}, ImageSize -> {0., 0.}, BaselinePosition -> 
           Baseline], "CacheGraphics" -> False], 
         Spacer[{0., 0.}]], TraditionalForm], {0.005, 0.}, {
        AbsoluteThickness[0.1]}}, {5.703782474656201, 
       FormBox[
        InterpretationBox[
         StyleBox[
          
          GraphicsBox[{}, ImageSize -> {0., 0.}, BaselinePosition -> 
           Baseline], "CacheGraphics" -> False], 
         Spacer[{0., 0.}]], TraditionalForm], {0.005, 0.}, {
        AbsoluteThickness[0.1]}}, {5.991464547107982, 
       FormBox[
        InterpretationBox[
         StyleBox[
          
          GraphicsBox[{}, ImageSize -> {0., 0.}, BaselinePosition -> 
           Baseline], "CacheGraphics" -> False], 
         Spacer[{0., 0.}]], TraditionalForm], {0.005, 0.}, {
        AbsoluteThickness[0.1]}}, {6.214608098422191, 
       FormBox[
        InterpretationBox[
         StyleBox[
          
          GraphicsBox[{}, ImageSize -> {0., 0.}, BaselinePosition -> 
           Baseline], "CacheGraphics" -> False], 
         Spacer[{0., 0.}]], TraditionalForm], {0.005, 0.}, {
        AbsoluteThickness[0.1]}}, {6.396929655216146, 
       FormBox[
        InterpretationBox[
         StyleBox[
          
          GraphicsBox[{}, ImageSize -> {0., 0.}, BaselinePosition -> 
           Baseline], "CacheGraphics" -> False], 
         Spacer[{0., 0.}]], TraditionalForm], {0.005, 0.}, {
        AbsoluteThickness[0.1]}}, {6.551080335043404, 
       FormBox[
        InterpretationBox[
         StyleBox[
          
          GraphicsBox[{}, ImageSize -> {0., 0.}, BaselinePosition -> 
           Baseline], "CacheGraphics" -> False], 
         Spacer[{0., 0.}]], TraditionalForm], {0.005, 0.}, {
        AbsoluteThickness[0.1]}}, {6.684611727667927, 
       FormBox[
        InterpretationBox[
         StyleBox[
          
          GraphicsBox[{}, ImageSize -> {0., 0.}, BaselinePosition -> 
           Baseline], "CacheGraphics" -> False], 
         Spacer[{0., 0.}]], TraditionalForm], {0.005, 0.}, {
        AbsoluteThickness[0.1]}}, {6.802394763324311, 
       FormBox[
        InterpretationBox[
         StyleBox[
          
          GraphicsBox[{}, ImageSize -> {0., 0.}, BaselinePosition -> 
           Baseline], "CacheGraphics" -> False], 
         Spacer[{0., 0.}]], TraditionalForm], {0.005, 0.}, {
        AbsoluteThickness[0.1]}}, {7.600902459542082, 
       FormBox[
        InterpretationBox[
         StyleBox[
          
          GraphicsBox[{}, ImageSize -> {0., 0.}, BaselinePosition -> 
           Baseline], "CacheGraphics" -> False], 
         Spacer[{0., 0.}]], TraditionalForm], {0.005, 0.}, {
        AbsoluteThickness[0.1]}}, {8.006367567650246, 
       FormBox[
        InterpretationBox[
         StyleBox[
          
          GraphicsBox[{}, ImageSize -> {0., 0.}, BaselinePosition -> 
           Baseline], "CacheGraphics" -> False], 
         Spacer[{0., 0.}]], TraditionalForm], {0.005, 0.}, {
        AbsoluteThickness[0.1]}}, {8.294049640102028, 
       FormBox[
        InterpretationBox[
         StyleBox[
          
          GraphicsBox[{}, ImageSize -> {0., 0.}, BaselinePosition -> 
           Baseline], "CacheGraphics" -> False], 
         Spacer[{0., 0.}]], TraditionalForm], {0.005, 0.}, {
        AbsoluteThickness[0.1]}}, {8.517193191416238, 
       FormBox[
        InterpretationBox[
         StyleBox[
          
          GraphicsBox[{}, ImageSize -> {0., 0.}, BaselinePosition -> 
           Baseline], "CacheGraphics" -> False], 
         Spacer[{0., 0.}]], TraditionalForm], {0.005, 0.}, {
        AbsoluteThickness[0.1]}}, {8.699514748210191, 
       FormBox[
        InterpretationBox[
         StyleBox[
          
          GraphicsBox[{}, ImageSize -> {0., 0.}, BaselinePosition -> 
           Baseline], "CacheGraphics" -> False], 
         Spacer[{0., 0.}]], TraditionalForm], {0.005, 0.}, {
        AbsoluteThickness[0.1]}}, {8.85366542803745, 
       FormBox[
        InterpretationBox[
         StyleBox[
          
          GraphicsBox[{}, ImageSize -> {0., 0.}, BaselinePosition -> 
           Baseline], "CacheGraphics" -> False], 
         Spacer[{0., 0.}]], TraditionalForm], {0.005, 0.}, {
        AbsoluteThickness[0.1]}}, {8.987196820661973, 
       FormBox[
        InterpretationBox[
         StyleBox[
          
          GraphicsBox[{}, ImageSize -> {0., 0.}, BaselinePosition -> 
           Baseline], "CacheGraphics" -> False], 
         Spacer[{0., 0.}]], TraditionalForm], {0.005, 0.}, {
        AbsoluteThickness[0.1]}}, {9.104979856318357, 
       FormBox[
        InterpretationBox[
         StyleBox[
          
          GraphicsBox[{}, ImageSize -> {0., 0.}, BaselinePosition -> 
           Baseline], "CacheGraphics" -> False], 
         Spacer[{0., 0.}]], TraditionalForm], {0.005, 0.}, {
        AbsoluteThickness[0.1]}}}, {{1.3862943611198906`, 
       FormBox["4", TraditionalForm], {0.01, 0.}, {
        AbsoluteThickness[0.1]}}, {1.791759469228055, 
       FormBox["6", TraditionalForm], {0.01, 0.}, {
        AbsoluteThickness[0.1]}}, {2.0794415416798357`, 
       FormBox["8", TraditionalForm], {0.01, 0.}, {
        AbsoluteThickness[0.1]}}, {2.302585092994046, 
       FormBox["10", TraditionalForm], {0.01, 0.}, {
        AbsoluteThickness[0.1]}}, {2.4849066497880004`, 
       FormBox["12", TraditionalForm], {0.01, 0.}, {
        AbsoluteThickness[0.1]}}, {2.6390573296152584`, 
       FormBox["14", TraditionalForm], {0.01, 0.}, {
        AbsoluteThickness[0.1]}}, {2.772588722239781, 
       FormBox["16", TraditionalForm], {0.01, 0.}, {
        AbsoluteThickness[0.1]}}, {0.6931471805599453, 
       FormBox[
        InterpretationBox[
         StyleBox[
          
          GraphicsBox[{}, ImageSize -> {0., 0.}, BaselinePosition -> 
           Baseline], "CacheGraphics" -> False], 
         Spacer[{0., 0.}]], TraditionalForm], {0.005, 0.}, {
        AbsoluteThickness[0.1]}}, {1.0986122886681098`, 
       FormBox[
        InterpretationBox[
         StyleBox[
          
          GraphicsBox[{}, ImageSize -> {0., 0.}, BaselinePosition -> 
           Baseline], "CacheGraphics" -> False], 
         Spacer[{0., 0.}]], TraditionalForm], {0.005, 0.}, {
        AbsoluteThickness[0.1]}}, {1.6094379124341003`, 
       FormBox[
        InterpretationBox[
         StyleBox[
          
          GraphicsBox[{}, ImageSize -> {0., 0.}, BaselinePosition -> 
           Baseline], "CacheGraphics" -> False], 
         Spacer[{0., 0.}]], TraditionalForm], {0.005, 0.}, {
        AbsoluteThickness[0.1]}}, {1.9459101490553132`, 
       FormBox[
        InterpretationBox[
         StyleBox[
          
          GraphicsBox[{}, ImageSize -> {0., 0.}, BaselinePosition -> 
           Baseline], "CacheGraphics" -> False], 
         Spacer[{0., 0.}]], TraditionalForm], {0.005, 0.}, {
        AbsoluteThickness[0.1]}}, {2.1972245773362196`, 
       FormBox[
        InterpretationBox[
         StyleBox[
          
          GraphicsBox[{}, ImageSize -> {0., 0.}, BaselinePosition -> 
           Baseline], "CacheGraphics" -> False], 
         Spacer[{0., 0.}]], TraditionalForm], {0.005, 0.}, {
        AbsoluteThickness[0.1]}}, {2.3978952727983707`, 
       FormBox[
        InterpretationBox[
         StyleBox[
          
          GraphicsBox[{}, ImageSize -> {0., 0.}, BaselinePosition -> 
           Baseline], "CacheGraphics" -> False], 
         Spacer[{0., 0.}]], TraditionalForm], {0.005, 0.}, {
        AbsoluteThickness[0.1]}}, {2.5649493574615367`, 
       FormBox[
        InterpretationBox[
         StyleBox[
          
          GraphicsBox[{}, ImageSize -> {0., 0.}, BaselinePosition -> 
           Baseline], "CacheGraphics" -> False], 
         Spacer[{0., 0.}]], TraditionalForm], {0.005, 0.}, {
        AbsoluteThickness[0.1]}}, {2.70805020110221, 
       FormBox[
        InterpretationBox[
         StyleBox[
          
          GraphicsBox[{}, ImageSize -> {0., 0.}, BaselinePosition -> 
           Baseline], "CacheGraphics" -> False], 
         Spacer[{0., 0.}]], TraditionalForm], {0.005, 0.}, {
        AbsoluteThickness[0.1]}}, {2.833213344056216, 
       FormBox[
        InterpretationBox[
         StyleBox[
          
          GraphicsBox[{}, ImageSize -> {0., 0.}, BaselinePosition -> 
           Baseline], "CacheGraphics" -> False], 
         Spacer[{0., 0.}]], TraditionalForm], {0.005, 0.}, {
        AbsoluteThickness[0.1]}}, {2.8903717578961645`, 
       FormBox[
        InterpretationBox[
         StyleBox[
          
          GraphicsBox[{}, ImageSize -> {0., 0.}, BaselinePosition -> 
           Baseline], "CacheGraphics" -> False], 
         Spacer[{0., 0.}]], TraditionalForm], {0.005, 0.}, {
        AbsoluteThickness[0.1]}}, {2.9444389791664403`, 
       FormBox[
        InterpretationBox[
         StyleBox[
          
          GraphicsBox[{}, ImageSize -> {0., 0.}, BaselinePosition -> 
           Baseline], "CacheGraphics" -> False], 
         Spacer[{0., 0.}]], TraditionalForm], {0.005, 0.}, {
        AbsoluteThickness[0.1]}}, {2.995732273553991, 
       FormBox[
        InterpretationBox[
         StyleBox[
          
          GraphicsBox[{}, ImageSize -> {0., 0.}, BaselinePosition -> 
           Baseline], "CacheGraphics" -> False], 
         Spacer[{0., 0.}]], TraditionalForm], {0.005, 0.}, {
        AbsoluteThickness[0.1]}}}}]]], "Output",
 CellChangeTimes->{
  3.6252344575000877`*^9, 3.625234518373518*^9, 3.625235112749598*^9, 
   3.625236121719449*^9, 3.625239109979664*^9, 3.625239901965144*^9, 
   3.625240022286467*^9, 3.625242374776424*^9, 3.625242696501997*^9, {
   3.625242762124916*^9, 3.625242801840435*^9}, 3.625242972166819*^9, 
   3.625244025870041*^9, 3.625316454928883*^9, 3.625316497167687*^9, 
   3.625316872170054*^9, 3.625316926661862*^9, 3.625316985027728*^9, 
   3.625317658884622*^9, 3.625318115584631*^9, 3.6253305012156687`*^9, 
   3.6537471431599197`*^9, 3.653762005637973*^9, 3.665316302608227*^9, 
   3.6653163426979723`*^9, 3.665316640062447*^9, 3.665316685883861*^9, 
   3.665316802680909*^9, {3.66531685395197*^9, 3.665316909578682*^9}, 
   3.6653169766368313`*^9, {3.665317242580462*^9, 3.665317267436584*^9}, 
   3.666958098112239*^9, 3.668443524938655*^9, 3.669031321608584*^9, {
   3.6696449673432283`*^9, 3.669644984174522*^9}}]
}, Open  ]],

Cell[BoxData[""], "Input",
 CellChangeTimes->{{3.617543234307363*^9, 3.617543236443845*^9}},
 FontSize->12]
},
WindowSize->{1377, 1218},
WindowMargins->{{Automatic, -43}, {Automatic, 12}},
PrintingCopies->1,
PrintingPageRange->{1, Automatic},
FrontEndVersion->"10.0 for Mac OS X x86 (32-bit, 64-bit Kernel) (June 27, \
2014)",
StyleDefinitions->"Default.nb"
]
(* End of Notebook Content *)

(* Internal cache information *)
(*CellTagsOutline
CellTagsIndex->{}
*)
(*CellTagsIndex
CellTagsIndex->{}
*)
(*NotebookFileOutline
Notebook[{
Cell[557, 20, 207, 5, 40, "Input"],
Cell[767, 27, 403, 7, 43, "Input"],
Cell[1173, 36, 854, 12, 42, "Text"],
Cell[2030, 50, 544, 15, 40, "Input"],
Cell[2577, 67, 852, 12, 42, "Text"],
Cell[3432, 81, 1507, 39, 40, "Input"],
Cell[4942, 122, 810, 11, 42, "Text"],
Cell[5755, 135, 1869, 36, 40, "Input"],
Cell[7627, 173, 224, 4, 42, "Text"],
Cell[7854, 179, 434, 9, 44, "Input"],
Cell[8291, 190, 887, 16, 40, "Input"],
Cell[9181, 208, 819, 15, 43, "Input"],
Cell[10003, 225, 354, 8, 43, "Input"],
Cell[10360, 235, 186, 4, 43, "Input"],
Cell[CellGroupData[{
Cell[10571, 243, 96, 1, 43, "Input"],
Cell[10670, 246, 742, 13, 69, "Output"]
}, Open  ]],
Cell[CellGroupData[{
Cell[11449, 264, 130, 2, 43, "Input"],
Cell[11582, 268, 357, 6, 43, "Output"]
}, Open  ]],
Cell[11954, 277, 3904, 86, 184, "Input"],
Cell[CellGroupData[{
Cell[15883, 367, 5140, 91, 87, "Input"],
Cell[21026, 460, 1142, 22, 69, "Output"]
}, Open  ]],
Cell[CellGroupData[{
Cell[22205, 487, 704, 21, 51, "Input"],
Cell[22912, 510, 760, 16, 43, "Output"]
}, Open  ]],
Cell[23687, 529, 3965, 81, 157, "Input"],
Cell[27655, 612, 277, 7, 44, "Input"],
Cell[27935, 621, 1540, 38, 114, "Input"],
Cell[CellGroupData[{
Cell[29500, 663, 209, 4, 43, "Input"],
Cell[29712, 669, 28897, 652, 513, "Output"]
}, Open  ]],
Cell[58624, 1324, 107, 2, 74, "Input"]
}
]
*)

(* End of internal cache information *)
