# Supplementary material for: Dynamical Model of Drug Accumulation in Bacteria: Sensitivity Analysis and Experimentally Testable Predictions
Source: PLoS One. 2016 Nov 8;11(11):e0165899. doi: 10.1371/journal.pone.0165899 (PMC5100933; doi:10.1371/journal.pone.0165899)
Supplement: S1 File — The archive is in TAR format and has been compressed using GZIP. (TGZ) [file pone.0165899.s004.tgz › Model/PiddockModelStaph3.nb]

(* Content-type: application/vnd.wolfram.mathematica *)

(*** Wolfram Notebook File ***)
(* http://www.wolfram.com/nb *)

(* CreatedBy='Mathematica 8.0' *)

(*CacheID: 234*)
(* Internal cache information:
NotebookFileLineBreakTest
NotebookFileLineBreakTest
NotebookDataPosition[       157,          7]
NotebookDataLength[     64140,       1472]
NotebookOptionsPosition[     62661,       1422]
NotebookOutlinePosition[     63074,       1440]
CellTagsIndexPosition[     63031,       1437]
WindowFrame->Normal*)

(* Beginning of Notebook Content *)
Notebook[{
Cell[BoxData[
 RowBox[{
  RowBox[{"Clear", " ", "All"}], ";"}]], "Input",
 CellChangeTimes->{{3.601062795079383*^9, 3.6010627962172832`*^9}, {
  3.618229037958727*^9, 3.6182290408483143`*^9}},
 FontSize->12],

Cell[BoxData[
 RowBox[{
  RowBox[{"SetDirectory", "[", "\"\</Path/To/Working/Directory\>\"", "]"}], 
  ";"}]], "Input",
 CellChangeTimes->{{3.618229648287313*^9, 3.618229654380302*^9}, {
   3.624289654951633*^9, 3.624289656245783*^9}, {3.624647976655539*^9, 
   3.624647980338936*^9}, {3.6696448126242943`*^9, 3.669644818663006*^9}, 
   3.6696450184103603`*^9, {3.669645128245516*^9, 3.669645133241807*^9}}],

Cell["Calculate the cellular anibiotic in phase one", "Text",
 CellChangeTimes->{{3.594389968400874*^9, 3.594389973824688*^9}, {
   3.5943908986456537`*^9, 3.594390920628848*^9}, 3.601062791425172*^9, {
   3.6051246061305237`*^9, 3.605124937114862*^9}, {3.605124988133562*^9, 
   3.605125103546929*^9}, {3.605125135910473*^9, 3.6051251940957203`*^9}, {
   3.6175519339014*^9, 3.617551982166457*^9}, {3.617552019754218*^9, 
   3.617552066175084*^9}, {3.617552137503265*^9, 3.6175521950607777`*^9}, {
   3.617552237104623*^9, 3.617552347299877*^9}, {3.617552789010804*^9, 
   3.61755278928928*^9}, {3.61755282749341*^9, 3.617552887073926*^9}, {
   3.61755328491641*^9, 3.617553285628468*^9}, {3.618143743783991*^9, 
   3.618143775128551*^9}, {3.61814387368364*^9, 3.6181438931166563`*^9}, {
   3.6246466324169207`*^9, 3.624646633312924*^9}},
 FontSize->12],

Cell[BoxData[
 RowBox[{
  RowBox[{
   RowBox[{"loeqn", "[", "t_", "]"}], ":=", 
   RowBox[{
    RowBox[{"(", 
     RowBox[{"1", "-", 
      RowBox[{"Exp", "[", 
       RowBox[{
        RowBox[{"-", 
         SubscriptBox["\[Beta]", "1"]}], " ", "t"}], "]"}]}], ")"}], 
    SubscriptBox["a", "i1"]}]}], ";"}]], "Input",
 CellChangeTimes->{{3.624646834528284*^9, 3.624646848096098*^9}, {
   3.624646921346643*^9, 3.6246469617674828`*^9}, 3.625235828635016*^9, {
   3.62524331485205*^9, 3.625243318005124*^9}, 3.625244491693552*^9},
 FontSize->12],

Cell["Calculate the cellular anibiotic in phase two", "Text",
 CellChangeTimes->{{3.594389968400874*^9, 3.594389973824688*^9}, {
   3.5943908986456537`*^9, 3.594390920628848*^9}, 3.601062791425172*^9, {
   3.6051246061305237`*^9, 3.605124937114862*^9}, {3.605124988133562*^9, 
   3.605125103546929*^9}, {3.605125135910473*^9, 3.6051251940957203`*^9}, {
   3.6175519339014*^9, 3.617551982166457*^9}, {3.617552019754218*^9, 
   3.617552066175084*^9}, {3.617552137503265*^9, 3.6175521950607777`*^9}, {
   3.617552237104623*^9, 3.617552347299877*^9}, {3.617552789010804*^9, 
   3.61755278928928*^9}, {3.61755282749341*^9, 3.617552887073926*^9}, {
   3.61755328491641*^9, 3.617553285628468*^9}, {3.618143743783991*^9, 
   3.618143775128551*^9}, {3.61814387368364*^9, 3.6181439024215813`*^9}, {
   3.624646622224695*^9, 3.624646637041362*^9}},
 FontSize->12],

Cell[BoxData[
 RowBox[{
  RowBox[{
   RowBox[{"hieqn", "[", "t_", "]"}], ":=", 
   RowBox[{
    RowBox[{
     RowBox[{"Exp", "[", 
      RowBox[{
       RowBox[{"-", 
        SubscriptBox["\[Beta]", "2"]}], " ", 
       RowBox[{"(", 
        RowBox[{"t", "-", "\[Tau]"}], ")"}]}], "]"}], 
     RowBox[{"loeqn", "[", "\[Tau]", "]"}]}], "+", 
    RowBox[{
     RowBox[{"(", 
      RowBox[{"1", "-", 
       RowBox[{"Exp", "[", 
        RowBox[{
         RowBox[{"-", 
          SubscriptBox["\[Beta]", "2"]}], " ", 
         RowBox[{"(", 
          RowBox[{"t", "-", "\[Tau]"}], ")"}]}], "]"}]}], ")"}], 
     RowBox[{
      SubscriptBox["a", "i2"], "/", 
      RowBox[{"(", 
       RowBox[{"1", "+", 
        RowBox[{"\[Delta]", 
         RowBox[{"(", 
          RowBox[{"t", "-", "\[Tau]"}], ")"}]}]}], ")"}]}]}]}]}], 
  ";"}]], "Input",
 CellChangeTimes->{{3.617642989791464*^9, 3.617643031255197*^9}, {
   3.617643895634672*^9, 3.6176439006251297`*^9}, {3.61764395099034*^9, 
   3.617643964271412*^9}, {3.61764410531207*^9, 3.617644119825745*^9}, {
   3.618141937910145*^9, 3.6181422210434313`*^9}, {3.618142492672215*^9, 
   3.618142493103269*^9}, 3.618143784236031*^9, 3.618143817630229*^9, {
   3.618678518362949*^9, 3.618678554269453*^9}, {3.624646863465909*^9, 
   3.6246468962639723`*^9}, {3.6246469435842257`*^9, 3.624646972405085*^9}, {
   3.6246470693315077`*^9, 3.624647160376789*^9}, {3.625235741381547*^9, 
   3.62523574466568*^9}, {3.625243330592966*^9, 3.625243336362487*^9}},
 FontSize->12],

Cell["Combined equation for cellular antibiotic level vs time", "Text",
 CellChangeTimes->{{3.594389968400874*^9, 3.594389973824688*^9}, {
   3.5943908986456537`*^9, 3.594390920628848*^9}, 3.601062791425172*^9, {
   3.6051246061305237`*^9, 3.605124937114862*^9}, {3.605124988133562*^9, 
   3.605125103546929*^9}, {3.605125135910473*^9, 3.6051251940957203`*^9}, {
   3.6175519339014*^9, 3.617551982166457*^9}, {3.617552019754218*^9, 
   3.617552066175084*^9}, {3.617552137503265*^9, 3.6175521950607777`*^9}, {
   3.617552237104623*^9, 3.617552347299877*^9}, {3.617552789010804*^9, 
   3.61755278928928*^9}, {3.61755282749341*^9, 3.617552887073926*^9}, {
   3.61755328491641*^9, 3.617553285628468*^9}, {3.618143743783991*^9, 
   3.618143775128551*^9}, {3.61814387368364*^9, 3.618143927624221*^9}},
 FontSize->12],

Cell[BoxData[
 RowBox[{
  RowBox[{
   RowBox[{
    SubscriptBox["a", "i"], "[", "t_", "]"}], ":=", 
   RowBox[{"Piecewise", "[", 
    RowBox[{"{", 
     RowBox[{
      RowBox[{"{", 
       RowBox[{
        RowBox[{"loeqn", "[", "t", "]"}], ",", 
        RowBox[{"t", "<", "\[Tau]"}]}], "}"}], ",", 
      RowBox[{"{", 
       RowBox[{
        RowBox[{"hieqn", "[", "t", "]"}], ",", 
        RowBox[{"t", "\[GreaterEqual]", "\[Tau]"}]}], "}"}]}], "}"}], "]"}]}],
   ";"}]], "Input",
 CellChangeTimes->{{3.617470692547286*^9, 3.617470730253891*^9}, {
   3.617470787339993*^9, 3.617470952695148*^9}, {3.6174716321745358`*^9, 
   3.61747163386147*^9}, {3.617471986129854*^9, 3.617471987090087*^9}, {
   3.6174723542034597`*^9, 3.6174723853392563`*^9}, {3.617472618420248*^9, 
   3.617472664080016*^9}, {3.617472738496767*^9, 3.6174727398959627`*^9}, 
   3.6174728190170794`*^9, {3.617474349702729*^9, 3.617474349942534*^9}, 
   3.617476912977887*^9, {3.617477057938306*^9, 3.61747705881769*^9}, 
   3.617477394203415*^9, {3.6175348552741337`*^9, 3.617534875395363*^9}, {
   3.617534997729191*^9, 3.6175350018321342`*^9}, 3.6175420221902514`*^9, {
   3.617559815626371*^9, 3.617559817210487*^9}, {3.617559871088235*^9, 
   3.617559871232027*^9}, 3.617634969515432*^9, {3.617635000445696*^9, 
   3.617635374506485*^9}, {3.617635687588532*^9, 3.617635688563713*^9}, {
   3.617636598602784*^9, 3.617636713149767*^9}, {3.617636932573648*^9, 
   3.617636971922153*^9}, {3.617637788609219*^9, 3.61763779850522*^9}, {
   3.617639056299803*^9, 3.617639165205934*^9}, {3.617640707118874*^9, 
   3.617640734824586*^9}, {3.6176427042460318`*^9, 3.617642718975671*^9}, {
   3.6176431732715673`*^9, 3.617643196383767*^9}, {3.617643551759139*^9, 
   3.617643566766068*^9}, {3.6181422508856783`*^9, 3.6181422566302347`*^9}, {
   3.624647201375708*^9, 3.624647205300971*^9}},
 FontSize->12],

Cell["Read in the data from file:", "Text",
 CellChangeTimes->{{3.594395053650337*^9, 3.594395078291464*^9}, {
  3.617552906966703*^9, 3.617552909933674*^9}, {3.6182291070934153`*^9, 
  3.618229115460428*^9}},
 FontSize->12],

Cell[BoxData[
 RowBox[{
  RowBox[{"datavec", "=", 
   RowBox[{"Import", "[", 
    RowBox[{"\"\<staph_merge.txt\>\"", ",", "\"\<Table\>\""}], "]"}]}], 
  ";"}]], "Input",
 CellChangeTimes->{{3.618229580396594*^9, 3.618229621736793*^9}, 
   3.618231009263015*^9, {3.618231381534574*^9, 3.61823138396585*^9}, {
   3.624647815857256*^9, 3.624647817582552*^9}, 3.625244517817245*^9, {
   3.6253246169142027`*^9, 3.62532461860668*^9}, 3.625324938379485*^9, 
   3.625325457626647*^9}],

Cell[BoxData[
 RowBox[{
  RowBox[{"tvec", " ", "=", " ", 
   RowBox[{"Flatten", "[", 
    RowBox[{"Take", "[", 
     RowBox[{"datavec", ",", "19", ",", "1"}], "]"}], "]"}]}], ";"}]], "Input",
 CellChangeTimes->{{3.617535659368826*^9, 3.617535670244041*^9}, 
   3.617542028981008*^9, {3.617545811176393*^9, 3.6175458159601*^9}, {
   3.61755747639858*^9, 3.61755748078297*^9}, {3.617557616197859*^9, 
   3.617557621085579*^9}, {3.617649410044484*^9, 3.6176494126208277`*^9}, {
   3.618229669398376*^9, 3.618229699232655*^9}, {3.618229759127839*^9, 
   3.6182297886258507`*^9}, {3.618229822759158*^9, 3.6182298303662167`*^9}, {
   3.618231021529171*^9, 3.61823102169631*^9}, {3.618231399631557*^9, 
   3.6182314202254677`*^9}, {3.618232364763442*^9, 3.618232364938531*^9}, 
   3.624648018979747*^9, 3.6252445199847183`*^9, {3.6253164359241657`*^9, 
   3.625316436427568*^9}, {3.625324622561322*^9, 3.6253246231030703`*^9}, {
   3.625324785964067*^9, 3.625324786439686*^9}, {3.625324998449877*^9, 
   3.6253249989492903`*^9}},
 FontSize->12],

Cell[BoxData[
 RowBox[{
  RowBox[{"avec", "=", 
   RowBox[{"Flatten", "[", 
    RowBox[{"Take", "[", 
     RowBox[{"datavec", ",", "19", ",", 
      RowBox[{"{", 
       RowBox[{"2", ",", "2"}], "}"}]}], "]"}], "]"}]}], ";"}]], "Input",
 CellChangeTimes->{{3.618229716426526*^9, 3.618229742125245*^9}, {
   3.618229772905295*^9, 3.61822977764083*^9}, {3.618229833783463*^9, 
   3.618229839895277*^9}, {3.61823102601766*^9, 3.618231026232791*^9}, {
   3.61823143062006*^9, 3.6182314459881496`*^9}, {3.6182323691879873`*^9, 
   3.618232369491014*^9}, {3.618233906361697*^9, 3.618233906800741*^9}, {
   3.618237793332056*^9, 3.6182377954434023`*^9}, {3.618243671739359*^9, 
   3.618243673408989*^9}, {3.624648030808407*^9, 3.624648039161244*^9}, 
   3.6252445214647293`*^9, {3.6253164395583973`*^9, 3.625316439803944*^9}, {
   3.625324625657855*^9, 3.625324626527482*^9}, {3.625324789963965*^9, 
   3.625324790416135*^9}, 3.625324822583425*^9, {3.625325001361657*^9, 
   3.625325001869676*^9}, 3.625325459865162*^9}],

Cell[BoxData[
 RowBox[{
  RowBox[{"avst", "=", 
   RowBox[{"Transpose", "[", 
    RowBox[{"{", 
     RowBox[{"tvec", ",", "avec"}], "}"}], "]"}]}], ";"}]], "Input",
 CellChangeTimes->{{3.6182321291336603`*^9, 3.618232138848836*^9}, {
   3.618232293940135*^9, 3.618232326221031*^9}, {3.624648050491128*^9, 
   3.624648056002977*^9}, 3.625244522608816*^9, 3.6253249083276377`*^9, 
   3.625325462137476*^9}],

Cell[BoxData[
 RowBox[{
  RowBox[{"sig", "=", "4.35"}], ";"}]], "Input",
 CellChangeTimes->{{3.668441790892262*^9, 3.668441799883573*^9}, {
  3.6690312138226147`*^9, 3.669031215883616*^9}}],

Cell[BoxData[
 RowBox[{
  RowBox[{
   RowBox[{"T", "[", 
    RowBox[{
    "lgai1_", ",", "lgai2_", ",", "lgbeta1_", ",", "lgbeta2_", ",", 
     "lgdelta_", ",", "lgtau_", ",", "avec_"}], "]"}], ":=", 
   RowBox[{"Module", "[", 
    RowBox[{
     RowBox[{"{", 
      RowBox[{"val", "=", "0"}], "}"}], ",", 
     RowBox[{
      RowBox[{"paramsvar", "=", 
       RowBox[{"{", 
        RowBox[{
         RowBox[{
          SubscriptBox["a", "i1"], "\[Rule]", 
          SuperscriptBox["10", "lgai1"]}], ",", 
         RowBox[{
          SubscriptBox["a", "i2"], "\[Rule]", 
          SuperscriptBox["10", "lgai2"]}], ",", 
         RowBox[{
          SubscriptBox["\[Beta]", "1"], "\[Rule]", 
          SuperscriptBox["10", "lgbeta1"]}], ",", 
         RowBox[{
          SubscriptBox["\[Beta]", "2"], "\[Rule]", 
          SuperscriptBox["10", "lgbeta2"]}], ",", 
         RowBox[{"\[Delta]", "\[Rule]", 
          SuperscriptBox["10", "lgdelta"]}], ",", 
         RowBox[{"\[Tau]", "\[Rule]", 
          SuperscriptBox["10", "lgtau"]}]}], "}"}]}], ";", 
      RowBox[{"Do", "[", 
       RowBox[{
        RowBox[{
         RowBox[{"yvar", "=", 
          RowBox[{
           RowBox[{
            SubscriptBox["a", "i"], "[", 
            RowBox[{"tvec", "[", 
             RowBox[{"[", "j", "]"}], "]"}], "]"}], "/.", "paramsvar"}]}], 
         ";", 
         RowBox[{"ytarg", "=", 
          RowBox[{"avec", "[", 
           RowBox[{"[", "j", "]"}], "]"}]}], ";", 
         RowBox[{"val", "=", 
          RowBox[{"val", "+", 
           RowBox[{
            RowBox[{
             SuperscriptBox[
              RowBox[{"(", 
               RowBox[{"yvar", "-", "ytarg"}], ")"}], "2"], "/", "sig"}], "/",
             "sig"}]}]}], ";"}], ",", 
        RowBox[{"{", 
         RowBox[{"j", ",", 
          RowBox[{"Length", "[", "tvec", "]"}]}], "}"}]}], "]"}], ";", 
      RowBox[{"val", "/", 
       RowBox[{"(", 
        RowBox[{
         RowBox[{"Length", "[", "tvec", "]"}], "-", "6"}], ")"}]}]}]}], 
    "]"}]}], ";"}]], "Input",
 CellChangeTimes->{{3.617535864751625*^9, 3.6175361106189528`*^9}, {
   3.6175361713692913`*^9, 3.617536439181939*^9}, {3.617537224528018*^9, 
   3.617537243448545*^9}, {3.617538196924212*^9, 3.6175382167511597`*^9}, {
   3.617539134733197*^9, 3.617539159457052*^9}, {3.617540243927775*^9, 
   3.6175402921561937`*^9}, {3.617540512059307*^9, 3.617540513082427*^9}, {
   3.617540662050975*^9, 3.617540679452179*^9}, {3.6175442022124*^9, 
   3.617544204732842*^9}, {3.617545559632065*^9, 3.617545564792674*^9}, {
   3.617545832196205*^9, 3.617545834287657*^9}, {3.617645968841928*^9, 
   3.617646016525516*^9}, {3.6176460488978567`*^9, 3.61764604924216*^9}, {
   3.617647786309334*^9, 3.61764779334899*^9}, {3.617648216481656*^9, 
   3.61764823521865*^9}, {3.617648293171826*^9, 3.617648306068206*^9}, {
   3.617648484959485*^9, 3.617648509401043*^9}, {3.617648608764229*^9, 
   3.6176486275331783`*^9}, {3.618142686155525*^9, 3.618142697892371*^9}, {
   3.6181436197230787`*^9, 3.618143620522944*^9}, {3.6181545362337723`*^9, 
   3.618154546665222*^9}, {3.618229904264247*^9, 3.618229930993929*^9}, 
   3.618229993080489*^9, 3.61823181025179*^9, {3.618231877522893*^9, 
   3.618231877663724*^9}, {3.618232418977762*^9, 3.618232490513489*^9}, {
   3.618234062155219*^9, 3.6182340887330227`*^9}, {3.618678631603993*^9, 
   3.618678649477429*^9}, {3.618771988379778*^9, 3.6187719926675034`*^9}, {
   3.61883207546558*^9, 3.618832076050386*^9}, {3.624648105553259*^9, 
   3.6246482073871403`*^9}, {3.6246482429072247`*^9, 3.624648316475276*^9}, {
   3.62464837274568*^9, 3.6246483875811043`*^9}, {3.62464882605752*^9, 
   3.624648827296941*^9}, {3.62464894546989*^9, 3.624648949277871*^9}, {
   3.625242075268659*^9, 3.625242083293438*^9}, {3.625243387093157*^9, 
   3.625243416127336*^9}, {3.6252445352834272`*^9, 3.625244537018712*^9}, {
   3.668441806437004*^9, 3.668441822247843*^9}, {3.668443289309518*^9, 
   3.668443301695883*^9}},
 FontSize->12],

Cell[CellGroupData[{

Cell[BoxData[
 RowBox[{"minsol", "=", 
  RowBox[{"FindMinimum", "[", 
   RowBox[{
    RowBox[{"{", 
     RowBox[{
      RowBox[{"Hold", "[", 
       RowBox[{"T", "[", 
        RowBox[{
        "lgai1", ",", "lgai2", ",", "lgbeta1", ",", "lgbeta2", ",", "lgdelta",
          ",", "lgtau", ",", "avec"}], "]"}], "]"}], ",", 
      RowBox[{
       RowBox[{
        RowBox[{"-", "6"}], "<", "lgai1", "<", "6"}], " ", "&&", 
       RowBox[{
        RowBox[{"-", "6"}], "<", "lgai2", "<", "6"}], "&&", 
       RowBox[{
        RowBox[{"-", "6"}], "<", "lgbeta1", "<", "6"}], "&&", 
       RowBox[{
        RowBox[{"-", "6"}], "<", "lgbeta2", "<", "6"}], "&&", 
       RowBox[{
        RowBox[{"-", "11"}], "<", "lgdelta", "<", "0"}], "&&", 
       RowBox[{"0", "<", "lgtau", "<", "4"}]}]}], "}"}], ",", 
    RowBox[{"{", 
     RowBox[{
      RowBox[{"{", 
       RowBox[{"lgai1", ",", "1.825"}], "}"}], ",", 
      RowBox[{"{", 
       RowBox[{"lgai2", ",", "1.857"}], "}"}], ",", 
      RowBox[{"{", 
       RowBox[{"lgbeta1", ",", 
        RowBox[{"-", ".77"}]}], "}"}], ",", 
      RowBox[{"{", 
       RowBox[{"lgbeta2", ",", 
        RowBox[{"-", "2"}]}], "}"}], ",", 
      RowBox[{"{", 
       RowBox[{"lgdelta", ",", 
        RowBox[{"-", "11"}]}], "}"}], ",", 
      RowBox[{"{", 
       RowBox[{"lgtau", ",", "3"}], "}"}]}], "}"}], ",", 
    RowBox[{"WorkingPrecision", "\[Rule]", "40"}]}], "]"}]}]], "Input",
 CellChangeTimes->{{3.617537477935948*^9, 3.6175374828153753`*^9}, {
   3.617537607973332*^9, 3.6175376114686937`*^9}, {3.617538233525799*^9, 
   3.617538309612989*^9}, {3.617538350322071*^9, 3.617538449195421*^9}, {
   3.617538673739298*^9, 3.61753870334163*^9}, {3.617538738010108*^9, 
   3.617538819832704*^9}, {3.617538861895013*^9, 3.617538889305769*^9}, {
   3.6175389208290977`*^9, 3.61753897293557*^9}, {3.617539007949884*^9, 
   3.617539068819376*^9}, {3.617539187040448*^9, 3.61753927738408*^9}, {
   3.617539347057165*^9, 3.617539367442223*^9}, {3.6175394063264227`*^9, 
   3.617539407070396*^9}, {3.617539467933729*^9, 3.617539468140554*^9}, {
   3.617539942495014*^9, 3.617539942957992*^9}, {3.617539975778275*^9, 
   3.617539978185605*^9}, {3.617540074428794*^9, 3.617540078996113*^9}, {
   3.6175404161038103`*^9, 3.617540419743285*^9}, {3.617540805464135*^9, 
   3.617540809935557*^9}, {3.617540886863565*^9, 3.617540890631991*^9}, {
   3.6175409360455837`*^9, 3.617540936204496*^9}, {3.6175409972278833`*^9, 
   3.6175410213415422`*^9}, {3.6175410792764797`*^9, 3.617541083003893*^9}, {
   3.617541129849552*^9, 3.617541132705017*^9}, {3.617543783743792*^9, 
   3.61754380660809*^9}, {3.617543969577924*^9, 3.617543975881176*^9}, {
   3.61754421341925*^9, 3.6175442158274508`*^9}, {3.6175450005739393`*^9, 
   3.617545007733211*^9}, {3.6175451767116337`*^9, 3.6175451769267073`*^9}, {
   3.617545249214329*^9, 3.617545261295553*^9}, {3.617545441482419*^9, 
   3.6175454417221746`*^9}, {3.6175456733150454`*^9, 3.617545673954173*^9}, {
   3.6175459507758827`*^9, 3.6175459532150784`*^9}, {3.617546159166115*^9, 
   3.617546160812327*^9}, {3.617553018004078*^9, 3.617553020986569*^9}, {
   3.6175559393456793`*^9, 3.617555942234033*^9}, {3.6175560876089087`*^9, 
   3.6175560915844183`*^9}, {3.617556500002576*^9, 3.617556504411059*^9}, {
   3.617646103015321*^9, 3.617646104101757*^9}, {3.617646895952285*^9, 
   3.617646896487474*^9}, {3.617647047201111*^9, 3.617647049719474*^9}, {
   3.6176477059081507`*^9, 3.61764770825945*^9}, {3.617648638046405*^9, 
   3.617648639421728*^9}, {3.617648682403165*^9, 3.6176486856111393`*^9}, {
   3.617648806791902*^9, 3.6176488069269657`*^9}, {3.617648845875951*^9, 
   3.61764884602699*^9}, {3.617648906474221*^9, 3.6176489104658422`*^9}, {
   3.6176489726491327`*^9, 3.617648973120199*^9}, {3.6176495570382853`*^9, 
   3.6176495953613253`*^9}, {3.618154754013246*^9, 3.6181547574936*^9}, {
   3.618232545230516*^9, 3.618232574440671*^9}, {3.618233365218663*^9, 
   3.618233377842969*^9}, {3.618234151579278*^9, 3.618234194046853*^9}, {
   3.6182378464174213`*^9, 3.618237846601215*^9}, {3.61867865762154*^9, 
   3.618678666854373*^9}, {3.6187567046507473`*^9, 3.618756726436698*^9}, {
   3.618756762026095*^9, 3.618756763161119*^9}, {3.618772021718948*^9, 
   3.618772025484643*^9}, {3.618772095688796*^9, 3.6187720962601748`*^9}, {
   3.618833549792041*^9, 3.6188335530803003`*^9}, {3.618834672837406*^9, 
   3.618834673268334*^9}, {3.6191968445067883`*^9, 3.619196844861989*^9}, {
   3.619196945772132*^9, 3.619196946352912*^9}, {3.6246483930606747`*^9, 
   3.6246485580041533`*^9}, {3.624648589060478*^9, 3.624648589362363*^9}, {
   3.624808700960372*^9, 3.6248087164652977`*^9}, {3.6248090235535088`*^9, 
   3.624809048986925*^9}, {3.625236055153685*^9, 3.62523605532937*^9}, {
   3.625236139107232*^9, 3.6252361393620663`*^9}, {3.6252396864956217`*^9, 
   3.625239778739132*^9}, 3.62523994019033*^9, {3.6252423004542017`*^9, 
   3.625242330064088*^9}, {3.6252436378231916`*^9, 3.625243670921688*^9}, {
   3.6252438373247538`*^9, 3.6252438438832703`*^9}, {3.625316906895072*^9, 
   3.625316936262645*^9}, {3.625318434930991*^9, 3.6253184415781384`*^9}, {
   3.625325117534236*^9, 3.625325159894001*^9}, {3.625325200659627*^9, 
   3.6253252635883904`*^9}, {3.667138747904481*^9, 3.667138787172864*^9}, {
   3.6684286579771957`*^9, 3.6684286675772467`*^9}},
 FontSize->12],

Cell[BoxData[
 RowBox[{"{", 
  RowBox[{"0.7420557999348554`", ",", 
   RowBox[{"{", 
    RowBox[{
     RowBox[{
     "lgai1", "\[Rule]", 
      "1.823667675287016261442665980087264289588076503253079930246084933824616\
47309603`40."}], ",", 
     RowBox[{
     "lgai2", "\[Rule]", 
      "1.896211176404276310424031009032657345660865995021059327485374466041363\
00806922`40."}], ",", 
     RowBox[{"lgbeta1", "\[Rule]", 
      RowBox[{
      "-", "0.7729697216586317481995498988325803139043365444144741879510668568\
6365371098848`40."}]}], ",", 
     RowBox[{"lgbeta2", "\[Rule]", 
      RowBox[{
      "-", "2.0756330529428340155217142212480158898707706197992156247324440815\
5123379541289`40."}]}], ",", 
     RowBox[{"lgdelta", "\[Rule]", 
      RowBox[{
      "-", "4.2466271201127674298579268462995482135239597875130534835997420935\
415531799466`40."}]}], ",", 
     RowBox[{
     "lgtau", "\[Rule]", 
      "2.939969258240987404922454876727053289973810963581154027009451576521310\
0523248`40."}]}], "}"}]}], "}"}]], "Output",
 CellChangeTimes->{
  3.6252398317604427`*^9, 3.625239989327239*^9, 3.6252422537228622`*^9, 
   3.625242361327798*^9, 3.62524295581364*^9, 3.62524393332215*^9, 
   3.625316454119755*^9, 3.625316496967394*^9, 3.6253165560570917`*^9, 
   3.6253168720113287`*^9, 3.62531691962427*^9, {3.6253184529109383`*^9, 
   3.625318456188417*^9}, 3.625324637855769*^9, 3.625324807911632*^9, {
   3.625324992665847*^9, 3.625325005062799*^9}, 3.625325161837727*^9, {
   3.6253252312321377`*^9, 3.625325265737577*^9}, 3.6253254713177757`*^9, 
   3.666956979384571*^9, 3.6669571437614326`*^9, 3.667137386074306*^9, {
   3.667138817002944*^9, 3.66713883224874*^9}, 3.668428673630124*^9, 
   3.668441829271598*^9, 3.6684433084764967`*^9, 3.669031221404817*^9, {
   3.669644996390773*^9, 3.669645021867045*^9}, 3.669645068022546*^9}]
}, Open  ]],

Cell[CellGroupData[{

Cell[BoxData[
 RowBox[{
  RowBox[{"{", 
   RowBox[{
    RowBox[{
     SubscriptBox["a", "i1"], "\[Rule]", 
     SuperscriptBox["10", "lgai1"]}], ",", 
    RowBox[{
     SubscriptBox["a", "i2"], "\[Rule]", 
     SuperscriptBox["10", "lgai2"]}], ",", 
    RowBox[{
     SubscriptBox["\[Beta]", "1"], "\[Rule]", 
     SuperscriptBox["10", "lgbeta1"]}], ",", 
    RowBox[{
     SubscriptBox["\[Beta]", "2"], "\[Rule]", 
     SuperscriptBox["10", "lgbeta2"]}], ",", 
    RowBox[{"\[Delta]", "\[Rule]", 
     SuperscriptBox["10", "lgdelta"]}], ",", 
    RowBox[{"\[Tau]", "\[Rule]", 
     SuperscriptBox["10", "lgtau"]}]}], "}"}], "/.", 
  RowBox[{"{", 
   RowBox[{
    RowBox[{
    "lgai1", "\[Rule]", 
     "1.8236683653683199288430494075116885217649735309632004985102392771090613\
3021864`40."}], ",", 
    RowBox[{
    "lgai2", "\[Rule]", 
     "1.9306281335253176432339605439839343420233054046419062433747486206278521\
3503946`40."}], ",", 
    RowBox[{"lgbeta1", "\[Rule]", 
     RowBox[{
     "-", "0.77297264735536593151135536367018768254022824781011223813772814614\
168863254167`40."}]}], ",", 
    RowBox[{"lgbeta2", "\[Rule]", 
     RowBox[{
     "-", "2.85326876582795505109293261424216263705382063309356359211719548890\
499749960885`40."}]}], ",", 
    RowBox[{"lgdelta", "\[Rule]", 
     RowBox[{
     "-", "4.03962880218761001551700854841562505034747362267946058519982964128\
146554989275`40."}]}], ",", 
    RowBox[{
    "lgtau", "\[Rule]", 
     "2.8689764017026014156616415678467175198548912603415374457384004842083600\
4872884`40."}]}], "}"}]}]], "Input",
 CellChangeTimes->{{3.668428695068006*^9, 3.668428700493465*^9}}],

Cell[BoxData[
 RowBox[{"{", 
  RowBox[{
   RowBox[{
    SubscriptBox["a", "i1"], "\[Rule]", 
    "66.6297778617781850580883307501060184149129366762140117437755`39.\
37683844670806"}], ",", 
   RowBox[{
    SubscriptBox["a", "i2"], "\[Rule]", 
    "85.2369956105928617384605228167013525824321367430411954735621`39.\
35208568076844"}], ",", 
   RowBox[{
    SubscriptBox["\[Beta]", "1"], "\[Rule]", 
    "0.16866592508653265196776505781460046263015990782361777969243897618667445\
000942`39.74962018518662"}], ",", 
   RowBox[{
    SubscriptBox["\[Beta]", "2"], "\[Rule]", 
    "0.00140194583319042147198373981189195031800971731988129293114131546504457\
439044`39.03844282416449"}], ",", 
   RowBox[{
   "\[Delta]", "\[Rule]", 
    "0.00009127906815132260779165793485627809343339800788756864389116110991467\
060067`38.90520399272519"}], ",", 
   RowBox[{
   "\[Tau]", "\[Rule]", 
    "739.5650881532917899819644589952460485530389212247024250437383`39.\
03873378032106"}]}], "}"}]], "Output",
 CellChangeTimes->{
  3.6684287012544403`*^9, 3.668441829330942*^9, 3.668443308502265*^9, 
   3.669031221484626*^9, {3.669645005799646*^9, 3.669645021906535*^9}, 
   3.669645068073537*^9}]
}, Open  ]],

Cell[CellGroupData[{

Cell[BoxData[
 RowBox[{
  RowBox[{"{", 
   RowBox[{
    RowBox[{
     SubscriptBox["a", "i1"], "\[Rule]", 
     SuperscriptBox["10", "lgai1"]}], ",", 
    RowBox[{
     SubscriptBox["a", "i2"], "\[Rule]", 
     SuperscriptBox["10", "lgai2"]}], ",", 
    RowBox[{
     SubscriptBox["\[Beta]", "1"], "\[Rule]", 
     SuperscriptBox["10", "lgbeta1"]}], ",", 
    RowBox[{
     SubscriptBox["\[Beta]", "2"], "\[Rule]", 
     SuperscriptBox["10", "lgbeta2"]}], ",", 
    RowBox[{"\[Delta]", "\[Rule]", 
     SuperscriptBox["10", "lgdelta"]}], ",", 
    RowBox[{"\[Tau]", "\[Rule]", 
     SuperscriptBox["10", "lgtau"]}]}], "}"}], "/.", 
  RowBox[{"minsol", "[", 
   RowBox[{"[", "2", "]"}], "]"}]}]], "Input"],

Cell[BoxData[
 RowBox[{"{", 
  RowBox[{
   RowBox[{
    SubscriptBox["a", "i1"], "\[Rule]", 
    "66.6296719890826858446486353830376290220552505447517259080855`39.\
37683861104635"}], ",", 
   RowBox[{
    SubscriptBox["a", "i2"], "\[Rule]", 
    "78.7428585061364786279347260279291368219609237894728527876421`39.\
359897609290066"}], ",", 
   RowBox[{
    SubscriptBox["\[Beta]", "1"], "\[Rule]", 
    "0.16866706133630996981752798901033582352224647609191715926073212917229457\
324636`39.749621828991685"}], ",", 
   RowBox[{
    SubscriptBox["\[Beta]", "2"], "\[Rule]", 
    "0.00840169568509685492829571798209734226457156607774538921817652403162502\
735606`39.320633733399646"}], ",", 
   RowBox[{
   "\[Delta]", "\[Rule]", 
    "0.00005667256638778301945536542452454328858758811627669471359654883777685\
056488`38.977533001535896"}], ",", 
   RowBox[{
   "\[Tau]", "\[Rule]", 
    "870.9019405308869892325662240946931695924547313741669395841378`39.\
099110823661704"}]}], "}"}]], "Output",
 CellChangeTimes->{
  3.667140041894396*^9, 3.668428673761965*^9, 3.6684418293496113`*^9, 
   3.668443308534748*^9, 3.669031221513184*^9, {3.669645005818228*^9, 
   3.66964502195261*^9}, 3.669645068096788*^9}]
}, Open  ]],

Cell[BoxData[
 RowBox[{
  RowBox[{"pltdat1", "=", 
   RowBox[{"ListLogLogPlot", "[", 
    RowBox[{"avst", ",", 
     RowBox[{"PlotStyle", "\[Rule]", 
      RowBox[{"{", 
       RowBox[{"Red", ",", 
        RowBox[{"PointSize", "[", ".02", "]"}], ",", "Large"}], "}"}]}], ",", 
     RowBox[{"AxesLabel", "\[Rule]", 
      RowBox[{"{", 
       RowBox[{"\"\<t (sec)\>\"", ",", "\"\<ng ofloxacin/mg cells\>\""}], 
       "}"}]}], ",", 
     RowBox[{"ImageSize", "\[Rule]", "600"}], ",", 
     RowBox[{"BaseStyle", "\[Rule]", 
      RowBox[{"FontSize", "\[Rule]", "18"}]}]}], "]"}]}], ";", 
  RowBox[{"pltdat2", "=", 
   RowBox[{"LogLogPlot", "[", 
    RowBox[{
     RowBox[{
      RowBox[{
       RowBox[{
        SubscriptBox["a", "i"], "[", "t", "]"}], "/.", 
       RowBox[{"{", 
        RowBox[{
         RowBox[{
          SubscriptBox["a", "i1"], "\[Rule]", 
          SuperscriptBox["10", "lgai1"]}], ",", 
         RowBox[{
          SubscriptBox["a", "i2"], "\[Rule]", 
          SuperscriptBox["10", "lgai2"]}], ",", 
         RowBox[{
          SubscriptBox["\[Beta]", "1"], "\[Rule]", 
          SuperscriptBox["10", "lgbeta1"]}], ",", 
         RowBox[{
          SubscriptBox["\[Beta]", "2"], "\[Rule]", 
          SuperscriptBox["10", "lgbeta2"]}], ",", 
         RowBox[{"\[Delta]", "\[Rule]", 
          SuperscriptBox["10", "lgdelta"]}], ",", 
         RowBox[{"\[Tau]", "\[Rule]", 
          SuperscriptBox["10", "lgtau"]}]}], "}"}]}], "/.", 
      RowBox[{"minsol", "[", 
       RowBox[{"[", "2", "]"}], "]"}]}], ",", 
     RowBox[{"{", 
      RowBox[{"t", ",", "1", ",", "3600"}], "}"}], ",", 
     RowBox[{"PlotStyle", "\[Rule]", 
      RowBox[{"{", 
       RowBox[{
        RowBox[{"Thickness", "[", ".01", "]"}], ",", "Large"}], "}"}]}], ",", 
     RowBox[{"PlotRange", "\[Rule]", "All"}], ",", 
     RowBox[{"AxesLabel", "\[Rule]", 
      RowBox[{"{", 
       RowBox[{"\"\<t (sec)\>\"", ",", "\"\<ng ofloxacin/mg cells\>\""}], 
       "}"}]}], ",", 
     RowBox[{"ImageSize", "\[Rule]", "600"}], ",", 
     RowBox[{"BaseStyle", "\[Rule]", 
      RowBox[{"FontSize", "\[Rule]", "18"}]}]}], "]"}]}], ";"}]], "Input",
 CellChangeTimes->{{3.618232000276773*^9, 3.6182320079400263`*^9}, {
   3.618232331823923*^9, 3.618232344815889*^9}, {3.61823260959558*^9, 
   3.6182326725864573`*^9}, 3.6182328300749693`*^9, {3.6182328673462257`*^9, 
   3.618232876767851*^9}, {3.6182329182131853`*^9, 3.6182329273812513`*^9}, {
   3.618232977579204*^9, 3.618232988155468*^9}, {3.6182330690689497`*^9, 
   3.618233096414439*^9}, {3.618233136195795*^9, 3.618233351008847*^9}, 
   3.6182341049767113`*^9, {3.618234405455283*^9, 3.6182344725030937`*^9}, 
   3.618237943868396*^9, {3.6186787977963343`*^9, 3.61867879904445*^9}, {
   3.618679575469514*^9, 3.618679590414221*^9}, {3.6187571091049833`*^9, 
   3.618757113421082*^9}, {3.618772012750412*^9, 3.618772017078082*^9}, {
   3.618832085171324*^9, 3.6188320854350986`*^9}, {3.618839617007935*^9, 
   3.618839620466537*^9}, {3.619197852721671*^9, 3.619197871491523*^9}, {
   3.625234423739108*^9, 3.625234437737464*^9}, {3.625234475278479*^9, 
   3.625234505533105*^9}, {3.6252350996518307`*^9, 3.625235101487702*^9}, {
   3.6252352075475817`*^9, 3.625235210842868*^9}, {3.625242749660942*^9, 
   3.625242799616975*^9}, {3.625242935523343*^9, 3.625242937486765*^9}, {
   3.625243984188369*^9, 3.625244002724265*^9}, {3.625316485659842*^9, 
   3.6253164879614267`*^9}, {3.6253169624985027`*^9, 3.625316980947616*^9}, {
   3.669644844824688*^9, 3.669644851492178*^9}, {3.669644990088999*^9, 
   3.6696449927174597`*^9}, 3.669645060273088*^9}],

Cell[BoxData[
 RowBox[{
  RowBox[{"Export", "[", 
   RowBox[{"\"\<staph_data.dat\>\"", ",", "avst", ",", "\"\<Table\>\""}], 
   "]"}], ";"}]], "Input",
 CellChangeTimes->{{3.6669571077992897`*^9, 3.666957137999333*^9}}],

Cell[BoxData[
 RowBox[{
  RowBox[{"Export", "[", 
   RowBox[{"\"\<staph_fit.dat\>\"", ",", 
    RowBox[{"Table", "[", 
     RowBox[{
      RowBox[{"{", 
       RowBox[{"t", ",", 
        RowBox[{
         RowBox[{
          RowBox[{
           SubscriptBox["a", "i"], "[", "t", "]"}], "/.", 
          RowBox[{"{", 
           RowBox[{
            RowBox[{
             SubscriptBox["a", "i1"], "\[Rule]", 
             SuperscriptBox["10", "lgai1"]}], ",", 
            RowBox[{
             SubscriptBox["a", "i2"], "\[Rule]", 
             SuperscriptBox["10", "lgai2"]}], ",", 
            RowBox[{
             SubscriptBox["\[Beta]", "1"], "\[Rule]", 
             SuperscriptBox["10", "lgbeta1"]}], ",", 
            RowBox[{
             SubscriptBox["\[Beta]", "2"], "\[Rule]", 
             SuperscriptBox["10", "lgbeta2"]}], ",", 
            RowBox[{"\[Delta]", "\[Rule]", 
             SuperscriptBox["10", "lgdelta"]}], ",", 
            RowBox[{"\[Tau]", "\[Rule]", 
             SuperscriptBox["10", "lgtau"]}]}], "}"}]}], "/.", 
         RowBox[{"minsol", "[", 
          RowBox[{"[", "2", "]"}], "]"}]}]}], "}"}], ",", 
      RowBox[{"{", 
       RowBox[{"t", ",", "0", ",", "3600"}], "}"}]}], "]"}], ",", 
    "\"\<Table\>\""}], "]"}], ";"}]], "Input",
 CellChangeTimes->{{3.6669574008906183`*^9, 3.666957402593873*^9}, {
  3.666957513858233*^9, 3.666957562012043*^9}, {3.666957736147822*^9, 
  3.6669577377959423`*^9}, {3.666957799203555*^9, 3.666957803265656*^9}}],

Cell[CellGroupData[{

Cell[BoxData[
 RowBox[{"Show", "[", 
  RowBox[{"pltdat2", ",", "pltdat1"}], "]"}]], "Input",
 CellChangeTimes->{{3.625234453774666*^9, 3.625234457243222*^9}, {
  3.6252345163383007`*^9, 3.625234517705586*^9}}],

Cell[BoxData[
 GraphicsBox[{{{}, {}, 
    {RGBColor[0.368417, 0.506779, 0.709798], Thickness[0.01], Opacity[1.], 
     LineBox[CompressedData["
1:eJxF13k4Vd/XAPDM95ruOTeZzpFbhJBKxiYrc1GmEpEUilKGkERmlSJDIiRj
GlSSZMjQYI5QaSA0mCmZKkPeffq9z7e/7vN5HM85e62911p72QE3cyf2RYsW
TbAtWkT9qgXINWHHIjaf18k7fyqfHfLMtP03xztqEdez1FQesoPNI1Y6Hu+l
9Z0fSxspYYd1Qwzl2bgwLQWD7AzbZ+xwLZRn9nvcJa0NHBtPaLazwy7T0H1D
cdla81sH1ftm2SFf7Ulsf1yhVtP54wO8BhzwcWWPfF/cc623kueDT3RyQOGo
gK2z+xst/jE1dkmSC94H58grfujWsrJQWAgCbggM2p/TxtOrdf/FYdFwKx5Q
dqrMNY0d0jrVR/92O5AGCbLi31Qff9eKDPUXaz1Hhws8Byy+3RrXChJIuhmZ
xguCPqKc9w5Paa2heVTlpPOBs0WTpdTsT637YovItFB+MH9288CvpzNaU80z
T2qdBUAoMwwLtpnXmkvbN7ygKAiJs1XMn30LWvcyZ41ZHYLw+jizv28nG+jM
pqiyhzAgUqNpVmAPG1w/QK/TCWMAzJ/BVPexweM3q3nCIhhwO2JeM9SFDQ7w
PolcdJ4BIVcGLkieZoMdz6vSB+MZsLayQtkqlw2sS+DdqRwGRPMeOV3/mw1q
qjfj12oZsDXj2ZK8NHbIVd1ZMMyBgfTDseEt2eygLuMxMcWJwZ86iadvb7JD
YbjpoQUuDArHThzjQHmTUJDuZ9AwYIFi7Z5GdqBxvNeT5cfgV9clX/ovdih5
0O2zWgiDG+TBjoNmHHD4ZZV/jhQGoWvi789ZcoCJDT/PZWkM7HSrzsTZcoAI
p9+z8BUYCLmKq1Qc4oD+kIa2A7IYBJU1X1hymgNCcmqMFitgsHuP+ubntzig
tlfpznZlDLiTaBnLODnh5yq/U3KAQfuxLrOrdE6IX1zmNoucq1fILsbgBIVp
wWtNWzAwnNjniIlzQq28zj03HQwidzySXVjNCcv49JJu6WMgwHXwbqcNJxyp
qs2YNUbf4/msLPEBJ1xuLrLms8bgq+EV18UlnNCUHPmlGvmhpJvExQpOSMRW
5AXuwcCySTwwop4T4LHRzJgNBklyntre3Zzg8ac1usEOA7KbVW/OxwWjDkYV
1o4YSBmfbhdw4IJiduHQwWMYtEkmfZN35gKimNc42A2tf+I+t+FRLggX0fAU
dcegM7lXLeQEF/S1zrbremBwadA4cfo8Fxzf6Mdz+TiKxxnCqruQC/zKPNeI
+2Iw8KT4fT43N1wnqonbQRhcTmj70cTHDVbXl/5QCsZA12WEPoxxQ/rIefkC
5HSMtX4FwQ3tIqkNRSEYWO87k3xlNTc0nQuvKQ7DoGFul02IFTe8c47tu3YW
gzz1iU6LW9wgHDuSO3cRg8A9gUXd97ghhg3jORGDgXkAX8yRh9yQPMZdMob8
+6mUTmgVNzQI/xL+HIuB/o6dNwvauSHcuKb6cTwGPY4PvXEOHmijTRmYJ2Kw
JO6E4EsbHmA+L3m2KA2tp5BjYM9+Hnj8JUD/IPLjtxef9B3kAcUFz5WNyAck
bnj98eCBgZ1VePw1DPJvvPuw6iwPMJQe+hIZGGyr1My9UMgDWKUIjZGNwemR
Wa1tAjSYu6IdEXYTg9X8L4JOMGkw+fpYYCtyj0Lqk2wRGsi/qp2RuIWB9pGN
OgvLaPCi8sbJh8jcQ/76hWo0UDB+ldV1G4Po/nnjpfY04OFh0cTvYnD184L1
eAENVLjmMY0CDHawtyRLFtPghm38ch/kP8vSO4zLaTBxjXj+ANl+P+zNraWB
UWZ98aoH6Dz2BNnbdtJApozwJgtRvD+yHarhooNnrkxa70O0/nccXslWdLis
8fbjyhIM4gz0fdTs6DA3+KnbDtm56KxvmwMdDlp6usUjC10SCOB1o8O7xf6a
s8hHTUQi/MLpUDGSeq66FIOlNfJJewro4N9w/qreYwwmVY4mTz+ig/qHXRXH
kRuy7qXGldNBuoDuk4HsE6yS0VBHhwaps3mzyM0bN99a300HXilT/dvlaD88
MHsszs8LWfL7839WoPOx/FJFEc4LhzvlIiQrMVCMba8yF+EFFzfNOX3kd8ds
qiOX84LOm3ONl5DXyDs1z2jwgtrhNTyKVSgf6b49H5xQ3R229tr6BOUj+hpn
SiUv8Igry+s+w0CwKvITWc0L7Zn70u2R3//wrkhr4AX/9r5Gf2T3Xca+mW94
QaKS0CtEvkb+Hr45zAvG8k+aJZ9jMHfL/FWxCB90W88WDCLXdW7KXy/BB1/a
xMrZqjGIF1wZ9Xg5H7y70RYmhizvuaBftYoPyCMiJobIVpp5pbU6fPBjZqIz
E/lhLVdmuxsf6Dp+MTauQef599hpK28+KLY0dbVHNlbotPngxwe0WE0zL+Sv
0QVLusL5YEnW4aMpyEzLfed6U/gg5kLcXB/ysa/F7pO1fBANrV3HazFYL5y9
3aeJD6J8vKPDkLkML8r/auMDPScevgTk1NtOX2c/8oHbaKXrQ+RGT6YVxyQf
lAz/7JpAlmNz1WKy+OH5S++eQ3UYtK5OCVVdwQ/cGc03vZD97BpqreT54ZV4
qXEwclOZnOk1FX4oEMliJSN7+vTaK27lh3OuJG8D8uNhuxB9T35obNNbJVWP
gZN4dI3LCX64Z37y0Spkwa3lvFH+/KD424elgbz/OhH/KoIfdmQyYoyRufe/
y7JP4Qcza8tvx5HN2s2q/Z7zQ/6xuqHHyDOcwfS0en447bkkoho5e13+9ifN
/CC/fYqzGXk6RrCd5z0/SKyOuduFnGrU2HdplB9KV/OX/EHuq9Kl3RMWgKw7
7gOaDRhc/H7cuI0QgIMg0AXIGkuzYqZYAlAJ8WUGyOdPsYltVBAA3eP7V+9C
XqNWsbJeSwAsXwqzuSH73VY3+oL6emHmaGgasuHK96bexwRgUIkvKhtZJNfP
ksdLAGz+uJ2+hVyYWb5fIVAAPllrEEXIo1d0fI8nCACnXZXuC+THIr0BXCkC
EH9HNKkVOTIhIjQxHf1dZ+ZNO7JMbH102W0BKHhwjPkJ2f6sSQ7HUwHoEYtN
mERW4v5xK6FWAHr18nR/I8+HxuXLNgmA3iLXnnnk5MA3ZUbvBMDraEcXdyMG
r31s2uK/CYDmZpc/IsgGTocWpAhBeNDZPK+GLPyFxlXEEoS22i2X1iN/tb/F
aygjCD8/LyU2IwfZji5xXSsIctjUjC5yqcVxxUIDQTj6bYFmjny2VUhZf7sg
cE8Wye1C3m1SpP7OHD0fH7beCnly22/tub2CIOG2WtUOWUk70FrXSxAMTDUu
uCDPVbL2tZ8UhGdZpLYrcuOmp47OgYKQsTtj+BiysyaX+4VIQQis1Rf3Qs5Y
cz7idTr6fjO24QBkIcnEB45NgvDtyrmgi8hVV/xZSW3o+U4Lh1hkV6EDUY1v
BcHF8/ameOTn9FWHlD8LguKq4PeXkb0mn4ov+ikIc5Ir719FZrndOLNuThA2
VD+1uIb8YjBq8iAbA2arP35LR5butmpu4mNAmwkfIxv5Tf234BQWA2KnrGdu
Iofovv7WvIIBituFHW9T660ssWFXYECmnnJtHnJEYZiqiyoD/GnjJ+8hq10T
H1TbxgD1G3svFSJf9tI3bTvOgJcnDAvKkbW/K5RznWRAqM718grkby64vOZp
BnjUfnlWiay/r5Mj/Sya8+5ZPHmCPL3V89HRqwyQdjcJqUbOfL5bOiOTAfRj
UwdrkHdobYp9ncuA1MOSBrXI11VoRzYUMODCIeOZOip/kmlL6WhubJMVUXqB
zJkcen7jCwYQ94bHKOcLufxya2XAcMrbe03INF6VtvYOBowkr1/+Erl4sj48
e4wB7e7sHa3I/L1+05ICGNhYBN1qR/7IoZ2cx0BzQ93tdW+R7y6nb9ZkImdy
llI2sU8MNxdB61rwqHiHHNfxQCh8Gdp3ildyPyA7zPgV42iuXDUVTXQgq4hp
26bJYGCrIxRF+Y1lS9YjNEe+EZp17kQWbRtRHlLF4LCTG1cX8uDYg3YfDQxS
joseolzKOOXHsQEDhd7cGso22+lPSTRX2kFmYDdyWt0KM5NtqA6tEf7Qg+zW
PzLZgeZG63ZOxU/IwF2Y5GyCzrW3jD/lzzraPcE7UV6FZEQ+I6+otHMrRHPh
xRluzS9Ufj6uWLxlP3o+/XQA5Zq5kaImBwzWBblWUXZef+pPnzOqAz/rt3xF
znuYGCWG5r4z/XvX9SIHvLZbe90b5c1ljyvlHRMr3iijOTBsnCeb8vc1haRx
AMqTYiyjD1k5r+X26TPoe3cvfkeZozHRhC8S1bVZE55+qj4M2k0kXkB95727
KmVv2dH199HcNlPjE025OJPe8CUF9bENyioDyOeetBx1R3NYzZY1NpT39CTi
8+lorurdHEx5VkLGWvg6BrJWmQ2UN1/RHjDMR/uQ4LMYpPZj99MRfjT3jDyt
8abMJaPzowXNOcOqlxMpvyjQmbEqw6C/NuIdZesXuvwuqC8qGOmaDiE/ZlZj
VJ8xeqXiSpllrbfkB/rd//7AGcp9vXpLT7Zi8EMtsoyy14L+mnOdGMSmhBHD
yG/1alW2d6O5ZU3PWsrrLxho4p/RvvdINaDMJmaofaUfg4lmfQ/K0cpbd94c
R3OFRFM55XHfequjUxiotye9pLyrcuvetb8weFb5uYcyabztYMk8irvTH7YR
5JtORr71NBxOpt7ZTJk/r9E/ig+HU/TnxpTdx42CzQRxeG3osYeyWqBx5PvF
OKzUSfGinFz9IvqqMA75uyWCKc/zbY/fL4aD4ThEUX6etD11cCkOKlU+2ZRl
u5vS7yzDQaY16h7lyBU7cjykcZiXMi2lbFaw4+7vlThsv93dTLmr0aSKropD
BMehScrazJbnTeo4xBgvmaecY2VaH7seh8aCQK5Rqp72mraJAQ5uFjFLKL9U
aG3/qI1DldJ6CcrKnmYdGXo4RLnkSlP+/cfs60ojHLY9a1OmbKvXNjC6HQdc
/pIm5arz5qP3TXHwC5IEyhGiFtOaljiwiycbUxZS3knbth9H/dLAgXKfj09V
lwMOO4JXOlMuLkvyPX4Qh2dzva6U9+p9HEg9goPRz3FvymsiF9LXHkPxddXz
o8z+cpl1jTsOW0/4nKZ83epg/XdvHI5PnYig7Hv1bHCYLw4/Vm+LpLzt8y1N
sVM4KET9iaL87cj3m9pBOHgtwhMoqwf6RiZE4vD4/XgGZd7nydryUTiE2o9k
U+6klc9UXMQhS6Y5l3JQHNuRgUs49Ettv0PZ/K2UVEAiDt43h+9Rlib1O/Bk
HBz4vAso1+VEGm24huLZtu0R5eShPI6WDBxqHZNK/uZj9csyx2wcIle9KqOM
lyxWjL6Jw7I4ZhXlPS9S+T89QPtFrraWsiJe+dy7CIdC3qh6yn92ffLnLcEh
QUa3kXJW94rRdRU4iDWdaabsI22YU1eF4r12SQtlQ5fDe/c+w2FLSEIr5ZHx
u00RdThcDnB/TblCvTWcaMThxlDjG8ox/hOb8ptwmKsn3lJW4da4+74Nh3aD
5PeUA8SeRCt+xEEtluiibGr3Rf9JNw5PJ6S6KS/P4lrY9RkHwkaqh3KN4ja3
wH4cBixpnyknebjKCg3hcNX7218fLoruvjGCQ/GdF18oC8Irk7YfOBi4ePZS
7gmb4jk0iUPBofV9lAvqRapmp3E47z3717stbNesmMNBI9NlgHL6wV7Ml5sJ
08JzQ5S5XlWt1KUzYVdL2vDf92mlamP8TAg32jBCeZ2ohdcNnAnSLgdG/35f
mFKUlxATPp4Y/eu5Mfp1EGGCxLLj3/6up77q7TuSCU9pbt//xivzBN1jORME
U3aPUbY+pbSBLscExfVKP/7GWzE1TXMdE3QLb41TLuKyaGnVYILjV/MJyoFd
dPbDm5mg0jz614aPqtax6zJhv6v/JGVmzAmn5K1MCLux8Nc5W3rrGnYyYcqs
f4qyxoS54uw+JhweuDVN2c5SacLGhwk82z/8pBxWQi99fIEJtpz5vyjfInuD
JLKYcGen3m/KLYFVBqdLmPClJu+vqzaUCuzDF0PjfusZyvk/H7zSclkMl4z8
//pU8KiAetlieL0+5K/1+WQNlQSEoGpj6F87nAm/gh8UAnWH/zmI4+vQZIUQ
yB36n323h+R/w5eA3//bPZHlM+C4BIL/31WYUZ9W0T9jkd6WiTzC/3nnfiGn
pcX/vOO1sm2brch/HlVICbZjiP5nbcnQiyJF/2zgETp+3lrsP4/lNoW+4xX/
zyZ+ifNm+f+MOacekvn4zy27Mlpn6MR/zsveIlrH/89nJz7ZJTD+2VE7JOcA
858hdvnI6iUEXF325VdQE+o/PU+V50UI2LF0zFIW9cFfSg4nG8QJ6G03fVL8
GsX/RRa3E4sAmj+WmNaBwQVCd7uyFAEaOl4DE11o/jj8NX5hBQFRxW5MNdQX
WbQVy5IVCNBVO5kSMoD6qM71DS/VCFiZSb9iMInmhjj9kFRNArojoEPwJ6qX
n/rqXDYSsPvIS1rNb1RvA2UtObUJ+GTKH8K1gO6TpTfcNbej71kTMt+K+uIO
+tZH3KYEpNu+KV2G+qK81eD8K3MCvlzM7XcQwOHz1Mrzx6wI2D/45W4VjoP5
2ts5WQ4ElHu3eX5BffDmp2vvHQ4SYL9Zzr6awGFR3CUBaRcCRjPiNqRK4HBn
PMA7+xgBPqTitZWoL9IKTfVyThJgsWcJrV4Wh32Oeied/Anwjivfa4X6YpHQ
+jsrAlF8tuw07JLHwdFbasn1MAKOuaxMaV6FQ6Xa9NfrFwlYVSCmqb8OB+H+
IdFDcQSI88tpXVTBwTWx21g2gQD5p+ZaLaiviv+qK8xNJmBaqOHleg0cfEpS
wm7kEHBiYblH0UYcmlxiip1vEAAKY1HPNuEgLR4+InebgAXfDa/rN+PQ6nds
5818Aoy7xA49RX1XceMW6VtlBAyf2KN3SBf1mRFVq8MVBEhkeZhvQX33Q6r8
BfknBEx415xfoo/DmfnFk7dqCLjyefBXngGKZ0Xfs9utBMipC7Qnb8NB063j
55HXBAyFKx3Yivp0jGSLguJb9H1ynT/HkTcFlcTndRLwYm1Btjrq20lbLjjc
6Segi4i+fc4Eh+8/ghKPDhHQzuhQWoz6uH6md+OqUQLGfExOJiFPsO9bd3ec
AB5VydLLZmgOeGBx6NgUAQMqeR8Y5jikOximKP0i4M90rXA48o7naznuzROg
J1C01tEChxwvGXW3RSSorUtWb0aekyaOrOYgYdpeJVdlJw63wjlf3aOR8D75
usBPZC6Dt5n5i0nYRTweskBzRMPU0cgtwiTkuTv/voock83p2SZKQu1q0/29
yCS78pZJCfT/XifdXXej+OTXyYWzSBCvm1mTh5y7bx8mLEXCDKEZMIisXH6h
W12OBIHo6QFbKxx+HZGqrZMngVt3TDIeuUK89K71KhL2s6XhtchbffsDTimT
IP293EzOGgdB2dNO/Kok4DPsRbuQX78R2n5VnQTzE1mLgpHt12mTlRtJGK3y
9mxFlvn8jsNUC61f4NudaeThGLfhni0kRDqY/hLbg+ZCLe5XHrokbErcZrMB
2edbaim7AQnQZ9uzB3nj1XWZ8VtJ4Cv5EOOLzG7ccE7amIQd+4a9LyFH3fxp
pW9Gws/NkWy1yOZW0fDWgoRZPLbkI7Iozwo5Z0sSQk0k6seRux6WMX5bkSB6
NEyD2waHbEfzn+dsSDg9McEQRT68eLBL3I6EHBnP3XLIq58G1ty2J2HgVpew
OvKku/DdjQ4oH7ITu3SRSyXvJDQ5kWDdr0OaIgc16wTYOZPQ6QUee5D1Aj44
fj9MwjU1FVsHZF5FD+Ogo+j9PAZfDyO3fOBRwd1JGG8IwDyQL59LIzI9Sejn
LOv3RrbVUOVY502C/qFK95PIy/sbh56dIEHbQb7gFHJ/woG2nX4kcBX5Ffgj
5+n+Lun1J+H6hKAvZc+Jixk+gSSMMWTo1PMamTLneEJQPnu7j/gi/zEtd08K
Q+st3nTdC/n5goXVyjMk3ChfXuGGfO7ukFbpOZTPhJ0lLsg79gbLGl0gIbDl
1NUDyEL8oozOaBLNGdLu1Ho/lN6ddo0lUZ2pUDNDvuai1zUfT8K9gKvT+siO
op3V0ZdJWLRjtnADsnyt5x3JKyRc4Zr2WY085k1PyE8hIeZJ7JblyEXS6f5b
0lC+W4rFhGyoua3JyCGLBKdHr7imUD651zqum8wh4ZOgpNRX5BfdM+LhN0gg
Y3Ls25CtNskNXb+D3l/EtyMP+divkLNDj9D6gludLZFrmttaCkpJCN+/cn4j
8tKc5WKnytF54M+4vxz5pdnTm3zP0H6sHIgaRvt3zW22RsVmEm4uvRt3HPls
sNniqRYSqhlZuRbIPbszbMpfkdBSMr6gjBzDuWVk+3sSmCl7I7+j8/Rjb5CA
21cSnrA7udkjb1Np2aXeT0KvUQ9tA3ImLyttYZCEx1s72Jcgmz+qVIr5TsLr
LIMVtej8FmALJvdnUL60HPykkb2eBcRNYBJgH/S6o3oXWv+Vpg9liyVg72O8
IxFZ2l1CKkxYAu7Qdx50QX5Dlj8QIiWgs/7sSj5kNZ+516qyEuC/eSFlK6o/
v+ROifhukoAGV9GWB6ienYr2TZ1zkQD+XEzQENVLbYfDSQmuEiB8aDqdicyr
YXtJyU0CHM94/uzcgerrJ60L9l4SMLFr/oc7cqEKj//z0xLQKjm4+jKqvyMf
EmwuxEuAbnqjRTuqz7ayD8TJcglwWzVzZo0hDpurRpM2YEvB/6FRuy3qF/dN
Tw2pPlgKRJdthPhqHOqqzQ/THCWhWDhK1B71z23DOwdDOVkwOx0t9IMNB8sK
3q2TXCxY1/JqLAj5QGzVDUceFrhmpZ/FkE+pKzrr8bLgnezWIaVF6LyEcvRz
Y+j5k0Kezn/QvE0WfD1HsOA+t4d38wwGrcaMnovKLJjOTrZymkD3TclqrUUq
LDgSMnhgBN2rh8b9rrmrsqDtoIv0cWT2K312ZhosUI90exH4A90ne8s/Mjez
gHhYmpfwHYNLAa4dCVtZ8MHN4eKDYTSfmy7fwG3EgqEr6nOqyHlS75J9jFnA
v4hnafEQBtX1Ont2m7BAT4MeVDaIwfQS4r3oLhYcIItKKtA9n32wReOcJQuU
hAIbNiMLPo5I+r2bBXukZC5W9KH79IHx3R/2sODl+cB15b3o/qJ649E2WxZk
Ww8xNyIDzU6kbC8LBOWyc0q/YmDcsfiEwj4WsKTPDWsgW92tb0+xZ0GZt/fX
oi8Y/B85Hl/8
      "]]}}, {{}, {{}, 
     {RGBColor[1, 0, 0], PointSize[0.02], AbsoluteThickness[1.6], 
      StyleBox[
       PointBox[{{2.2954698395084443`, 4.03565910068513}, {2.895088394833065, 
        4.0656398284935245`}, {3.3940787710354954`, 4.180751589962839}, {
        3.6727932623082564`, 4.209741048630251}, {3.883244858396017, 
        4.205055240203255}, {4.093162196836889, 4.233332291928482}, {
        4.504526307267165, 4.321847929047043}, {4.792208932660165, 
        4.193263374587951}, {5.473521571644549, 4.218783913890614}, {
        5.885907067609607, 4.221452870937475}, {6.207335315735447, 
        4.10424373665129}, {6.3993422425853845`, 4.122700375790673}, {
        6.820743938356143, 4.25478967618348}, {7.308377747080533, 
        4.316654432787733}, {7.499960501000474, 4.326235080373316}, {
        7.7811082379880805`, 4.289354721581328}, {8.007574572260355, 
        4.25823055686037}, {8.194109187108737, 4.211150824694545}}],
       FontSize->18]}, {}}, {}}},
  AspectRatio->NCache[GoldenRatio^(-1), 0.6180339887498948],
  Axes->{True, True},
  AxesLabel->{
    FormBox["\"t (sec)\"", TraditionalForm], 
    FormBox["\"ng ofloxacin/mg cells\"", TraditionalForm]},
  AxesOrigin->{-0.8188687119050947, 2.135856172027649},
  BaseStyle->(FontSize -> 18),
  CoordinatesToolOptions:>{"DisplayFunction" -> ({
      Exp[
       Part[#, 1]], 
      Exp[
       Part[#, 2]]}& ), "CopiedValueFunction" -> ({
      Exp[
       Part[#, 1]], 
      Exp[
       Part[#, 2]]}& )},
  DisplayFunction->Identity,
  Frame->{{False, False}, {False, False}},
  FrameLabel->{{None, None}, {None, None}},
  FrameTicks->{{
     Charting`ScaledTicks[{Log, Exp}], 
     Charting`ScaledFrameTicks[{Log, Exp}]}, {
     Charting`ScaledTicks[{Log, Exp}], 
     Charting`ScaledFrameTicks[{Log, Exp}]}},
  GridLines->{None, None},
  GridLinesStyle->Directive[
    GrayLevel[0.5, 0.4]],
  ImageSize->600,
  Method->{"DefaultBoundaryStyle" -> Automatic, "ScalingFunctions" -> None},
  PlotRange->{{-0.8188687119050947, 9.007557836349296}, {2.135856172027649, 
   4.539659842008779}},
  PlotRangeClipping->True,
  PlotRangePadding->{{
     Scaled[0.02], 
     Scaled[0.02]}, {
     Scaled[0.05], 
     Scaled[0.05]}},
  Ticks->FrontEndValueCache[{
     Charting`ScaledTicks[{Log, Exp}], 
     Charting`ScaledTicks[{Log, Exp}]}, {{{0., 
       FormBox["1", TraditionalForm], {0.01, 0.}, {
        AbsoluteThickness[0.1]}}, {2.302585092994046, 
       FormBox["10", TraditionalForm], {0.01, 0.}, {
        AbsoluteThickness[0.1]}}, {4.605170185988092, 
       FormBox["100", TraditionalForm], {0.01, 0.}, {
        AbsoluteThickness[0.1]}}, {6.907755278982137, 
       FormBox["1000", TraditionalForm], {0.01, 0.}, {
        AbsoluteThickness[0.1]}}, {9.210340371976184, 
       FormBox[
        TemplateBox[{"10", "4"}, "Superscript", SyntaxForm -> SuperscriptBox],
         TraditionalForm], {0.01, 0.}, {
        AbsoluteThickness[0.1]}}, {-2.3025850929940455`, 
       FormBox[
        InterpretationBox[
         StyleBox[
          
          GraphicsBox[{}, ImageSize -> {0., 0.}, BaselinePosition -> 
           Baseline], "CacheGraphics" -> False], 
         Spacer[{0., 0.}]], TraditionalForm], {0.005, 0.}, {
        AbsoluteThickness[0.1]}}, {-1.6094379124341003`, 
       FormBox[
        InterpretationBox[
         StyleBox[
          
          GraphicsBox[{}, ImageSize -> {0., 0.}, BaselinePosition -> 
           Baseline], "CacheGraphics" -> False], 
         Spacer[{0., 0.}]], TraditionalForm], {0.005, 0.}, {
        AbsoluteThickness[0.1]}}, {-1.2039728043259361`, 
       FormBox[
        InterpretationBox[
         StyleBox[
          
          GraphicsBox[{}, ImageSize -> {0., 0.}, BaselinePosition -> 
           Baseline], "CacheGraphics" -> False], 
         Spacer[{0., 0.}]], TraditionalForm], {0.005, 0.}, {
        AbsoluteThickness[0.1]}}, {-0.916290731874155, 
       FormBox[
        InterpretationBox[
         StyleBox[
          
          GraphicsBox[{}, ImageSize -> {0., 0.}, BaselinePosition -> 
           Baseline], "CacheGraphics" -> False], 
         Spacer[{0., 0.}]], TraditionalForm], {0.005, 0.}, {
        AbsoluteThickness[0.1]}}, {-0.6931471805599453, 
       FormBox[
        InterpretationBox[
         StyleBox[
          
          GraphicsBox[{}, ImageSize -> {0., 0.}, BaselinePosition -> 
           Baseline], "CacheGraphics" -> False], 
         Spacer[{0., 0.}]], TraditionalForm], {0.005, 0.}, {
        AbsoluteThickness[0.1]}}, {-0.5108256237659907, 
       FormBox[
        InterpretationBox[
         StyleBox[
          
          GraphicsBox[{}, ImageSize -> {0., 0.}, BaselinePosition -> 
           Baseline], "CacheGraphics" -> False], 
         Spacer[{0., 0.}]], TraditionalForm], {0.005, 0.}, {
        AbsoluteThickness[0.1]}}, {-0.35667494393873245`, 
       FormBox[
        InterpretationBox[
         StyleBox[
          
          GraphicsBox[{}, ImageSize -> {0., 0.}, BaselinePosition -> 
           Baseline], "CacheGraphics" -> False], 
         Spacer[{0., 0.}]], TraditionalForm], {0.005, 0.}, {
        AbsoluteThickness[0.1]}}, {-0.2231435513142097, 
       FormBox[
        InterpretationBox[
         StyleBox[
          
          GraphicsBox[{}, ImageSize -> {0., 0.}, BaselinePosition -> 
           Baseline], "CacheGraphics" -> False], 
         Spacer[{0., 0.}]], TraditionalForm], {0.005, 0.}, {
        AbsoluteThickness[0.1]}}, {-0.10536051565782628`, 
       FormBox[
        InterpretationBox[
         StyleBox[
          
          GraphicsBox[{}, ImageSize -> {0., 0.}, BaselinePosition -> 
           Baseline], "CacheGraphics" -> False], 
         Spacer[{0., 0.}]], TraditionalForm], {0.005, 0.}, {
        AbsoluteThickness[0.1]}}, {0.6931471805599453, 
       FormBox[
        InterpretationBox[
         StyleBox[
          
          GraphicsBox[{}, ImageSize -> {0., 0.}, BaselinePosition -> 
           Baseline], "CacheGraphics" -> False], 
         Spacer[{0., 0.}]], TraditionalForm], {0.005, 0.}, {
        AbsoluteThickness[0.1]}}, {1.0986122886681098`, 
       FormBox[
        InterpretationBox[
         StyleBox[
          
          GraphicsBox[{}, ImageSize -> {0., 0.}, BaselinePosition -> 
           Baseline], "CacheGraphics" -> False], 
         Spacer[{0., 0.}]], TraditionalForm], {0.005, 0.}, {
        AbsoluteThickness[0.1]}}, {1.3862943611198906`, 
       FormBox[
        InterpretationBox[
         StyleBox[
          
          GraphicsBox[{}, ImageSize -> {0., 0.}, BaselinePosition -> 
           Baseline], "CacheGraphics" -> False], 
         Spacer[{0., 0.}]], TraditionalForm], {0.005, 0.}, {
        AbsoluteThickness[0.1]}}, {1.6094379124341003`, 
       FormBox[
        InterpretationBox[
         StyleBox[
          
          GraphicsBox[{}, ImageSize -> {0., 0.}, BaselinePosition -> 
           Baseline], "CacheGraphics" -> False], 
         Spacer[{0., 0.}]], TraditionalForm], {0.005, 0.}, {
        AbsoluteThickness[0.1]}}, {1.791759469228055, 
       FormBox[
        InterpretationBox[
         StyleBox[
          
          GraphicsBox[{}, ImageSize -> {0., 0.}, BaselinePosition -> 
           Baseline], "CacheGraphics" -> False], 
         Spacer[{0., 0.}]], TraditionalForm], {0.005, 0.}, {
        AbsoluteThickness[0.1]}}, {1.9459101490553132`, 
       FormBox[
        InterpretationBox[
         StyleBox[
          
          GraphicsBox[{}, ImageSize -> {0., 0.}, BaselinePosition -> 
           Baseline], "CacheGraphics" -> False], 
         Spacer[{0., 0.}]], TraditionalForm], {0.005, 0.}, {
        AbsoluteThickness[0.1]}}, {2.0794415416798357`, 
       FormBox[
        InterpretationBox[
         StyleBox[
          
          GraphicsBox[{}, ImageSize -> {0., 0.}, BaselinePosition -> 
           Baseline], "CacheGraphics" -> False], 
         Spacer[{0., 0.}]], TraditionalForm], {0.005, 0.}, {
        AbsoluteThickness[0.1]}}, {2.1972245773362196`, 
       FormBox[
        InterpretationBox[
         StyleBox[
          
          GraphicsBox[{}, ImageSize -> {0., 0.}, BaselinePosition -> 
           Baseline], "CacheGraphics" -> False], 
         Spacer[{0., 0.}]], TraditionalForm], {0.005, 0.}, {
        AbsoluteThickness[0.1]}}, {2.995732273553991, 
       FormBox[
        InterpretationBox[
         StyleBox[
          
          GraphicsBox[{}, ImageSize -> {0., 0.}, BaselinePosition -> 
           Baseline], "CacheGraphics" -> False], 
         Spacer[{0., 0.}]], TraditionalForm], {0.005, 0.}, {
        AbsoluteThickness[0.1]}}, {3.4011973816621555`, 
       FormBox[
        InterpretationBox[
         StyleBox[
          
          GraphicsBox[{}, ImageSize -> {0., 0.}, BaselinePosition -> 
           Baseline], "CacheGraphics" -> False], 
         Spacer[{0., 0.}]], TraditionalForm], {0.005, 0.}, {
        AbsoluteThickness[0.1]}}, {3.6888794541139363`, 
       FormBox[
        InterpretationBox[
         StyleBox[
          
          GraphicsBox[{}, ImageSize -> {0., 0.}, BaselinePosition -> 
           Baseline], "CacheGraphics" -> False], 
         Spacer[{0., 0.}]], TraditionalForm], {0.005, 0.}, {
        AbsoluteThickness[0.1]}}, {3.912023005428146, 
       FormBox[
        InterpretationBox[
         StyleBox[
          
          GraphicsBox[{}, ImageSize -> {0., 0.}, BaselinePosition -> 
           Baseline], "CacheGraphics" -> False], 
         Spacer[{0., 0.}]], TraditionalForm], {0.005, 0.}, {
        AbsoluteThickness[0.1]}}, {4.0943445622221, 
       FormBox[
        InterpretationBox[
         StyleBox[
          
          GraphicsBox[{}, ImageSize -> {0., 0.}, BaselinePosition -> 
           Baseline], "CacheGraphics" -> False], 
         Spacer[{0., 0.}]], TraditionalForm], {0.005, 0.}, {
        AbsoluteThickness[0.1]}}, {4.248495242049359, 
       FormBox[
        InterpretationBox[
         StyleBox[
          
          GraphicsBox[{}, ImageSize -> {0., 0.}, BaselinePosition -> 
           Baseline], "CacheGraphics" -> False], 
         Spacer[{0., 0.}]], TraditionalForm], {0.005, 0.}, {
        AbsoluteThickness[0.1]}}, {4.382026634673881, 
       FormBox[
        InterpretationBox[
         StyleBox[
          
          GraphicsBox[{}, ImageSize -> {0., 0.}, BaselinePosition -> 
           Baseline], "CacheGraphics" -> False], 
         Spacer[{0., 0.}]], TraditionalForm], {0.005, 0.}, {
        AbsoluteThickness[0.1]}}, {4.499809670330265, 
       FormBox[
        InterpretationBox[
         StyleBox[
          
          GraphicsBox[{}, ImageSize -> {0., 0.}, BaselinePosition -> 
           Baseline], "CacheGraphics" -> False], 
         Spacer[{0., 0.}]], TraditionalForm], {0.005, 0.}, {
        AbsoluteThickness[0.1]}}, {5.298317366548036, 
       FormBox[
        InterpretationBox[
         StyleBox[
          
          GraphicsBox[{}, ImageSize -> {0., 0.}, BaselinePosition -> 
           Baseline], "CacheGraphics" -> False], 
         Spacer[{0., 0.}]], TraditionalForm], {0.005, 0.}, {
        AbsoluteThickness[0.1]}}, {5.703782474656201, 
       FormBox[
        InterpretationBox[
         StyleBox[
          
          GraphicsBox[{}, ImageSize -> {0., 0.}, BaselinePosition -> 
           Baseline], "CacheGraphics" -> False], 
         Spacer[{0., 0.}]], TraditionalForm], {0.005, 0.}, {
        AbsoluteThickness[0.1]}}, {5.991464547107982, 
       FormBox[
        InterpretationBox[
         StyleBox[
          
          GraphicsBox[{}, ImageSize -> {0., 0.}, BaselinePosition -> 
           Baseline], "CacheGraphics" -> False], 
         Spacer[{0., 0.}]], TraditionalForm], {0.005, 0.}, {
        AbsoluteThickness[0.1]}}, {6.214608098422191, 
       FormBox[
        InterpretationBox[
         StyleBox[
          
          GraphicsBox[{}, ImageSize -> {0., 0.}, BaselinePosition -> 
           Baseline], "CacheGraphics" -> False], 
         Spacer[{0., 0.}]], TraditionalForm], {0.005, 0.}, {
        AbsoluteThickness[0.1]}}, {6.396929655216146, 
       FormBox[
        InterpretationBox[
         StyleBox[
          
          GraphicsBox[{}, ImageSize -> {0., 0.}, BaselinePosition -> 
           Baseline], "CacheGraphics" -> False], 
         Spacer[{0., 0.}]], TraditionalForm], {0.005, 0.}, {
        AbsoluteThickness[0.1]}}, {6.551080335043404, 
       FormBox[
        InterpretationBox[
         StyleBox[
          
          GraphicsBox[{}, ImageSize -> {0., 0.}, BaselinePosition -> 
           Baseline], "CacheGraphics" -> False], 
         Spacer[{0., 0.}]], TraditionalForm], {0.005, 0.}, {
        AbsoluteThickness[0.1]}}, {6.684611727667927, 
       FormBox[
        InterpretationBox[
         StyleBox[
          
          GraphicsBox[{}, ImageSize -> {0., 0.}, BaselinePosition -> 
           Baseline], "CacheGraphics" -> False], 
         Spacer[{0., 0.}]], TraditionalForm], {0.005, 0.}, {
        AbsoluteThickness[0.1]}}, {6.802394763324311, 
       FormBox[
        InterpretationBox[
         StyleBox[
          
          GraphicsBox[{}, ImageSize -> {0., 0.}, BaselinePosition -> 
           Baseline], "CacheGraphics" -> False], 
         Spacer[{0., 0.}]], TraditionalForm], {0.005, 0.}, {
        AbsoluteThickness[0.1]}}, {7.600902459542082, 
       FormBox[
        InterpretationBox[
         StyleBox[
          
          GraphicsBox[{}, ImageSize -> {0., 0.}, BaselinePosition -> 
           Baseline], "CacheGraphics" -> False], 
         Spacer[{0., 0.}]], TraditionalForm], {0.005, 0.}, {
        AbsoluteThickness[0.1]}}, {8.006367567650246, 
       FormBox[
        InterpretationBox[
         StyleBox[
          
          GraphicsBox[{}, ImageSize -> {0., 0.}, BaselinePosition -> 
           Baseline], "CacheGraphics" -> False], 
         Spacer[{0., 0.}]], TraditionalForm], {0.005, 0.}, {
        AbsoluteThickness[0.1]}}, {8.294049640102028, 
       FormBox[
        InterpretationBox[
         StyleBox[
          
          GraphicsBox[{}, ImageSize -> {0., 0.}, BaselinePosition -> 
           Baseline], "CacheGraphics" -> False], 
         Spacer[{0., 0.}]], TraditionalForm], {0.005, 0.}, {
        AbsoluteThickness[0.1]}}, {8.517193191416238, 
       FormBox[
        InterpretationBox[
         StyleBox[
          
          GraphicsBox[{}, ImageSize -> {0., 0.}, BaselinePosition -> 
           Baseline], "CacheGraphics" -> False], 
         Spacer[{0., 0.}]], TraditionalForm], {0.005, 0.}, {
        AbsoluteThickness[0.1]}}, {8.699514748210191, 
       FormBox[
        InterpretationBox[
         StyleBox[
          
          GraphicsBox[{}, ImageSize -> {0., 0.}, BaselinePosition -> 
           Baseline], "CacheGraphics" -> False], 
         Spacer[{0., 0.}]], TraditionalForm], {0.005, 0.}, {
        AbsoluteThickness[0.1]}}, {8.85366542803745, 
       FormBox[
        InterpretationBox[
         StyleBox[
          
          GraphicsBox[{}, ImageSize -> {0., 0.}, BaselinePosition -> 
           Baseline], "CacheGraphics" -> False], 
         Spacer[{0., 0.}]], TraditionalForm], {0.005, 0.}, {
        AbsoluteThickness[0.1]}}, {8.987196820661973, 
       FormBox[
        InterpretationBox[
         StyleBox[
          
          GraphicsBox[{}, ImageSize -> {0., 0.}, BaselinePosition -> 
           Baseline], "CacheGraphics" -> False], 
         Spacer[{0., 0.}]], TraditionalForm], {0.005, 0.}, {
        AbsoluteThickness[0.1]}}, {9.104979856318357, 
       FormBox[
        InterpretationBox[
         StyleBox[
          
          GraphicsBox[{}, ImageSize -> {0., 0.}, BaselinePosition -> 
           Baseline], "CacheGraphics" -> False], 
         Spacer[{0., 0.}]], TraditionalForm], {0.005, 0.}, {
        AbsoluteThickness[0.1]}}}, {{2.302585092994046, 
       FormBox["10", TraditionalForm], {0.01, 0.}, {
        AbsoluteThickness[0.1]}}, {2.995732273553991, 
       FormBox["20", TraditionalForm], {0.01, 0.}, {
        AbsoluteThickness[0.1]}}, {3.912023005428146, 
       FormBox["50", TraditionalForm], {0.01, 0.}, {
        AbsoluteThickness[0.1]}}, {4.605170185988092, 
       FormBox["100", TraditionalForm], {0.01, 0.}, {
        AbsoluteThickness[0.1]}}, {1.6094379124341003`, 
       FormBox[
        InterpretationBox[
         StyleBox[
          
          GraphicsBox[{}, ImageSize -> {0., 0.}, BaselinePosition -> 
           Baseline], "CacheGraphics" -> False], 
         Spacer[{0., 0.}]], TraditionalForm], {0.005, 0.}, {
        AbsoluteThickness[0.1]}}, {1.791759469228055, 
       FormBox[
        InterpretationBox[
         StyleBox[
          
          GraphicsBox[{}, ImageSize -> {0., 0.}, BaselinePosition -> 
           Baseline], "CacheGraphics" -> False], 
         Spacer[{0., 0.}]], TraditionalForm], {0.005, 0.}, {
        AbsoluteThickness[0.1]}}, {1.9459101490553132`, 
       FormBox[
        InterpretationBox[
         StyleBox[
          
          GraphicsBox[{}, ImageSize -> {0., 0.}, BaselinePosition -> 
           Baseline], "CacheGraphics" -> False], 
         Spacer[{0., 0.}]], TraditionalForm], {0.005, 0.}, {
        AbsoluteThickness[0.1]}}, {2.0794415416798357`, 
       FormBox[
        InterpretationBox[
         StyleBox[
          
          GraphicsBox[{}, ImageSize -> {0., 0.}, BaselinePosition -> 
           Baseline], "CacheGraphics" -> False], 
         Spacer[{0., 0.}]], TraditionalForm], {0.005, 0.}, {
        AbsoluteThickness[0.1]}}, {2.1972245773362196`, 
       FormBox[
        InterpretationBox[
         StyleBox[
          
          GraphicsBox[{}, ImageSize -> {0., 0.}, BaselinePosition -> 
           Baseline], "CacheGraphics" -> False], 
         Spacer[{0., 0.}]], TraditionalForm], {0.005, 0.}, {
        AbsoluteThickness[0.1]}}, {3.4011973816621555`, 
       FormBox[
        InterpretationBox[
         StyleBox[
          
          GraphicsBox[{}, ImageSize -> {0., 0.}, BaselinePosition -> 
           Baseline], "CacheGraphics" -> False], 
         Spacer[{0., 0.}]], TraditionalForm], {0.005, 0.}, {
        AbsoluteThickness[0.1]}}, {3.6888794541139363`, 
       FormBox[
        InterpretationBox[
         StyleBox[
          
          GraphicsBox[{}, ImageSize -> {0., 0.}, BaselinePosition -> 
           Baseline], "CacheGraphics" -> False], 
         Spacer[{0., 0.}]], TraditionalForm], {0.005, 0.}, {
        AbsoluteThickness[0.1]}}, {4.0943445622221, 
       FormBox[
        InterpretationBox[
         StyleBox[
          
          GraphicsBox[{}, ImageSize -> {0., 0.}, BaselinePosition -> 
           Baseline], "CacheGraphics" -> False], 
         Spacer[{0., 0.}]], TraditionalForm], {0.005, 0.}, {
        AbsoluteThickness[0.1]}}, {4.248495242049359, 
       FormBox[
        InterpretationBox[
         StyleBox[
          
          GraphicsBox[{}, ImageSize -> {0., 0.}, BaselinePosition -> 
           Baseline], "CacheGraphics" -> False], 
         Spacer[{0., 0.}]], TraditionalForm], {0.005, 0.}, {
        AbsoluteThickness[0.1]}}, {4.382026634673881, 
       FormBox[
        InterpretationBox[
         StyleBox[
          
          GraphicsBox[{}, ImageSize -> {0., 0.}, BaselinePosition -> 
           Baseline], "CacheGraphics" -> False], 
         Spacer[{0., 0.}]], TraditionalForm], {0.005, 0.}, {
        AbsoluteThickness[0.1]}}, {4.499809670330265, 
       FormBox[
        InterpretationBox[
         StyleBox[
          
          GraphicsBox[{}, ImageSize -> {0., 0.}, BaselinePosition -> 
           Baseline], "CacheGraphics" -> False], 
         Spacer[{0., 0.}]], TraditionalForm], {0.005, 0.}, {
        AbsoluteThickness[0.1]}}}}]]], "Output",
 CellChangeTimes->{
  3.6252344575000877`*^9, 3.625234518373518*^9, 3.625235112749598*^9, 
   3.625236121719449*^9, 3.625239109979664*^9, 3.625239901965144*^9, 
   3.625240022286467*^9, 3.625242374776424*^9, 3.625242696501997*^9, {
   3.625242762124916*^9, 3.625242801840435*^9}, 3.625242972166819*^9, 
   3.625244025870041*^9, 3.625316454928883*^9, 3.625316497167687*^9, 
   3.625316872170054*^9, 3.625316926661862*^9, 3.625316985027728*^9, 
   3.625318456338789*^9, 3.625324638574441*^9, 3.625324722674055*^9, {
   3.625324915662724*^9, 3.625324924286354*^9}, {3.6253249937745953`*^9, 
   3.6253250052128363`*^9}, 3.62532517297748*^9, 3.625325272695019*^9, 
   3.62532547139935*^9, 3.6669569794590816`*^9, 3.666957143853087*^9, 
   3.667137387265192*^9, 3.66713883331735*^9, 3.66842867555201*^9, 
   3.668441831167427*^9, 3.668443310125059*^9, 3.6690312238573017`*^9, {
   3.6696450078499603`*^9, 3.669645023910016*^9}, 3.669645069807589*^9}]
}, Open  ]],

Cell[BoxData[""], "Input",
 CellChangeTimes->{{3.617543234307363*^9, 3.617543236443845*^9}},
 FontSize->12]
},
WindowSize->{1377, 1218},
WindowMargins->{{393, Automatic}, {-180, Automatic}},
PrintingCopies->1,
PrintingPageRange->{1, Automatic},
FrontEndVersion->"10.0 for Mac OS X x86 (32-bit, 64-bit Kernel) (June 27, \
2014)",
StyleDefinitions->"Default.nb"
]
(* End of Notebook Content *)

(* Internal cache information *)
(*CellTagsOutline
CellTagsIndex->{}
*)
(*CellTagsIndex
CellTagsIndex->{}
*)
(*NotebookFileOutline
Notebook[{
Cell[557, 20, 207, 5, 40, "Input"],
Cell[767, 27, 407, 7, 43, "Input"],
Cell[1177, 36, 854, 12, 42, "Text"],
Cell[2034, 50, 544, 15, 40, "Input"],
Cell[2581, 67, 852, 12, 42, "Text"],
Cell[3436, 81, 1507, 39, 40, "Input"],
Cell[4946, 122, 810, 11, 42, "Text"],
Cell[5759, 135, 1869, 36, 40, "Input"],
Cell[7631, 173, 224, 4, 42, "Text"],
Cell[7858, 179, 477, 10, 44, "Input"],
Cell[8338, 191, 1037, 18, 40, "Input"],
Cell[9378, 211, 1013, 18, 43, "Input"],
Cell[10394, 231, 404, 9, 43, "Input"],
Cell[10801, 242, 189, 4, 43, "Input"],
Cell[10993, 248, 3978, 87, 184, "Input"],
Cell[CellGroupData[{
Cell[14996, 339, 5346, 94, 87, "Input"],
Cell[20345, 435, 1843, 40, 169, "Output"]
}, Open  ]],
Cell[CellGroupData[{
Cell[22225, 480, 1634, 46, 201, "Input"],
Cell[23862, 528, 1177, 30, 94, "Output"]
}, Open  ]],
Cell[CellGroupData[{
Cell[25076, 563, 704, 21, 51, "Input"],
Cell[25783, 586, 1203, 30, 94, "Output"]
}, Open  ]],
Cell[27001, 619, 3593, 76, 157, "Input"],
Cell[30597, 697, 219, 5, 44, "Input"],
Cell[30819, 704, 1485, 37, 114, "Input"],
Cell[CellGroupData[{
Cell[32329, 745, 209, 4, 43, "Input"],
Cell[32541, 751, 29994, 664, 513, "Output"]
}, Open  ]],
Cell[62550, 1418, 107, 2, 74, "Input"]
}
]
*)

(* End of internal cache information *)
