# Supplementary material for: Dynamical Model of Drug Accumulation in Bacteria: Sensitivity Analysis and Experimentally Testable Predictions
Source: PLoS One. 2016 Nov 8;11(11):e0165899. doi: 10.1371/journal.pone.0165899 (PMC5100933; doi:10.1371/journal.pone.0165899)
Supplement: S1 File — The archive is in TAR format and has been compressed using GZIP. (TGZ) [file pone.0165899.s004.tgz › Model/pseudomonas_data.dat]

0	0.
9.2199	7.4205
19.1489	7.4104
29.078	7.5022
39.3617	7.39
48.9362	13.8942
59.5745	11.8477
89.3617	13.6495
119.5034	13.6188
237.9433	14.0072
359.2199	11.8481
481.8841	10.9795
583.3333	13.8854
898.5507	10.5459
1202.8986	10.5072
1500	9.4543
1797.1014	8.909
2391.3043	7.3107
3000	7.4873
3601.4493	5.6343
