# Supplementary material for: Dynamical Model of Drug Accumulation in Bacteria: Sensitivity Analysis and Experimentally Testable Predictions
Source: PLoS One. 2016 Nov 8;11(11):e0165899. doi: 10.1371/journal.pone.0165899 (PMC5100933; doi:10.1371/journal.pone.0165899)
Supplement: S1 File — The archive is in TAR format and has been compressed using GZIP. (TGZ) [file pone.0165899.s004.tgz › Model/pseudomonas_data_errors.dat]

0	0. 0.75
9.2199	7.4205 0.75
19.1489	7.4104 0.75
29.078	7.5022 0.75
39.3617	7.39 0.75
48.9362	13.8942 0.75
59.5745	11.8477 0.75
89.3617	13.6495 0.75
119.5034	13.6188 0.75
237.9433	14.0072 0.75
359.2199	11.8481 0.75
481.8841	10.9795 0.75
583.3333	13.8854 0.75
898.5507	10.5459 0.75
1202.8986	10.5072 0.75
1500	9.4543 0.75
1797.1014	8.909 0.75
2391.3043	7.3107 0.75
3000	7.4873 0.75
3601.4493	5.6343 0.75
