# Supplementary material for: Dynamical Model of Drug Accumulation in Bacteria: Sensitivity Analysis and Experimentally Testable Predictions
Source: PLoS One. 2016 Nov 8;11(11):e0165899. doi: 10.1371/journal.pone.0165899 (PMC5100933; doi:10.1371/journal.pone.0165899)
Supplement: S1 File — The archive is in TAR format and has been compressed using GZIP. (TGZ) [file pone.0165899.s004.tgz › Model/pseudomonas_fit.dat]

0	0
1	3.6745115803148876
2	5.532826350486804
3	6.472633916624115
4	6.947923827432513
5	7.188292715123771
6	7.309854736231399
7	7.371332430444271
8	7.402423612141432
9	7.4181473895488725
10	7.426099392736365
11	7.430120968026789
12	7.432154803707587
13	7.4331833776562934
14	7.43370355948708
15	7.433966631614681
16	7.434099675370199
17	7.434166959734544
18	7.434200987529893
19	7.434218196444143
20	7.434226899527213
21	7.434231300946957
22	7.434233526881789
23	7.434234652606253
24	7.434235221920119
25	7.434235509839845
26	7.434235655449805
27	7.434235729089288
28	7.434235766331065
29	7.43423578516539
30	7.434235794690494
31	7.434235799507635
32	7.434235801943813
33	7.434235803175864
34	7.434235803798951
35	7.434235804114064
36	7.434235804273428
37	7.434235804354023
38	7.434235804394781
39	7.434235804415395
40	7.43423580442582
41	7.434235804431092
42	7.434235804433759
43	7.434235804435106
44	7.434235804435789
45	7.434235804436133
46	10.441611628167415
47	13.63797782459268
48	13.671349876029822
49	13.667506492899637
50	13.663227861314908
51	13.65894676121616
52	13.654668282513944
53	13.65039248260999
54	13.646119359692989
55	13.641848911258007
56	13.637581134795044
57	13.633316027797154
58	13.62905358776052
59	13.624793812184459
60	13.620536698571414
61	13.61628224442694
62	13.612030447259716
63	13.60778130458153
64	13.60353481390728
65	13.599290972754948
66	13.595049778645636
67	13.59081122910352
68	13.586575321655872
69	13.582342053833043
70	13.578111423168457
71	13.573883427198615
72	13.56965806346308
73	13.565435329504488
74	13.561215222868528
75	13.556997741103935
76	13.552782881762496
77	13.54857064239905
78	13.544361020571468
79	13.540154013840652
80	13.535949619770536
81	13.531747835928085
82	13.527548659883278
83	13.52335208920911
84	13.519158121481587
85	13.514966754279719
86	13.510777985185522
87	13.506591811784007
88	13.502408231663178
89	13.498227242414021
90	13.49404884163051
91	13.489873026909596
92	13.485699795851206
93	13.481529146058234
94	13.477361075136535
95	13.473195580694929
96	13.469032660345189
97	13.464872311702042
98	13.460714532383152
99	13.456559320009134
100	13.452406672203539
101	13.448256586592846
102	13.44410906080647
103	13.439964092476734
104	13.435821679238899
105	13.431681818731127
106	13.427544508594494
107	13.42340974647299
108	13.419277530013488
109	13.415147856865772
110	13.411020724682515
111	13.40689613111928
112	13.402774073834502
113	13.398654550489507
114	13.394537558748493
115	13.390423096278523
116	13.386311160749534
117	13.38220174983431
118	13.37809486120851
119	13.37399049255063
120	13.369888641542023
121	13.365789305866889
122	13.361692483212249
123	13.357598171267975
124	13.353506367726773
125	13.349417070284163
126	13.345330276638492
127	13.341245984490925
128	13.33716419154544
129	13.333084895508827
130	13.329008094090677
131	13.32493378500338
132	13.320861965962123
133	13.31679263468489
134	13.31272578889245
135	13.308661426308356
136	13.304599544658933
137	13.300540141673288
138	13.296483215083299
139	13.29242876262361
140	13.288376782031625
141	13.284327271047504
142	13.280280227414165
143	13.276235648877277
144	13.272193533185252
145	13.268153878089239
146	13.264116681343129
147	13.260081940703548
148	13.256049653929846
149	13.252019818784103
150	13.24799243303111
151	13.243967494438383
152	13.239945000776148
153	13.235924949817338
154	13.231907339337594
155	13.227892167115249
156	13.223879430931339
157	13.219869128569586
158	13.21586125781641
159	13.211855816460897
160	13.20785280229483
161	13.203852213112658
162	13.199854046711504
163	13.19585830089116
164	13.191864973454075
165	13.187874062205365
166	13.183885564952794
167	13.179899479506785
168	13.175915803680406
169	13.17193453528936
170	13.167955672152
171	13.163979212089307
172	13.160005152924905
173	13.156033492485024
174	13.152064228598539
175	13.14809735909693
176	13.1441328818143
177	13.140170794587368
178	13.136211095255442
179	13.13225378166045
180	13.12829885164692
181	13.124346303061964
182	13.120396133755301
183	13.116448341579222
184	13.112502924388613
185	13.108559880040938
186	13.104619206396235
187	13.10068090131712
188	13.096744962668769
189	13.09281138831893
190	13.088880176137907
191	13.084951323998569
192	13.081024829776325
193	13.077100691349147
194	13.073178906597542
195	13.069259473404568
196	13.065342389655816
197	13.061427653239406
198	13.057515262045998
199	13.05360521396877
200	13.049697506903435
201	13.045792138748213
202	13.041889107403842
203	13.037988410773572
204	13.034090046763163
205	13.030194013280882
206	13.026300308237484
207	13.022408929546232
208	13.018519875122879
209	13.014633142885662
210	13.010748730755314
211	13.006866636655035
212	13.002986858510516
213	12.999109394249913
214	12.995234241803864
215	12.991361399105463
216	12.987490864090265
217	12.983622634696298
218	12.979756708864032
219	12.975893084536402
220	12.972031759658778
221	12.968172732178983
222	12.964316000047283
223	12.960461561216379
224	12.956609413641404
225	12.95275955527992
226	12.948911984091923
227	12.945066698039826
228	12.941223695088462
229	12.93738297320509
230	12.933544530359361
231	12.929708364523353
232	12.925874473671543
233	12.922042855780811
234	12.918213508830434
235	12.914386430802079
236	12.910561619679811
237	12.906739073450082
238	12.902918790101726
239	12.899100767625955
240	12.89528500401636
241	12.89147149726891
242	12.887660245381934
243	12.883851246356143
244	12.88004449819459
245	12.876239998902703
246	12.872437746488261
247	12.868637738961397
248	12.864839974334595
249	12.861044450622673
250	12.857251165842808
251	12.8534601180145
252	12.849671305159594
253	12.845884725302266
254	12.842100376469016
255	12.83831825668867
256	12.834538363992378
257	12.83076069641361
258	12.826985251988141
259	12.823212028754064
260	12.819441024751782
261	12.815672238024
262	12.811905666615722
263	12.80814130857425
264	12.804379161949182
265	12.800619224792408
266	12.796861495158105
267	12.793105971102726
268	12.78935265068502
269	12.785601531966
270	12.781852613008962
271	12.778105891879472
272	12.774361366645353
273	12.770619035376702
274	12.766878896145881
275	12.763140947027496
276	12.759405186098423
277	12.755671611437771
278	12.751940221126912
279	12.748211013249454
280	12.74448398589125
281	12.740759137140392
282	12.7370364650872
283	12.733315967824229
284	12.729597643446265
285	12.725881490050318
286	12.72216750573561
287	12.718455688603596
288	12.714746036757935
289	12.711038548304503
290	12.707333221351385
291	12.703630054008867
292	12.699929044389437
293	12.69623019060779
294	12.69253349078081
295	12.688838943027578
296	12.685146545469356
297	12.681456296229598
298	12.677768193433945
299	12.674082235210207
300	12.670398419688386
301	12.66671674500064
302	12.663037209281308
303	12.659359810666896
304	12.655684547296074
305	12.652011417309666
306	12.64834041885066
307	12.644671550064201
308	12.641004809097577
309	12.637340194100236
310	12.633677703223755
311	12.63001733462187
312	12.626359086450448
313	12.62270295686749
314	12.619048944033134
315	12.615397046109647
316	12.611747261261423
317	12.608099587654976
318	12.604454023458947
319	12.600810566844087
320	12.597169215983268
321	12.593529969051469
322	12.58989282422578
323	12.586257779685399
324	12.582624833611616
325	12.578993984187829
326	12.575365229599532
327	12.57173856803431
328	12.568113997681836
329	12.564491516733876
330	12.560871123384272
331	12.557252815828955
332	12.553636592265931
333	12.55002245089528
334	12.546410389919155
335	12.542800407541778
336	12.53919250196944
337	12.535586671410492
338	12.531982914075344
339	12.528381228176467
340	12.524781611928384
341	12.521184063547672
342	12.517588581252955
343	12.513995163264896
344	12.510403807806215
345	12.506814513101657
346	12.503227277378015
347	12.49964209886411
348	12.49605897579079
349	12.49247790639094
350	12.488898888899463
351	12.485321921553295
352	12.481747002591371
353	12.478174130254663
354	12.474603302786148
355	12.471034518430809
356	12.467467775435649
357	12.46390307204966
358	12.460340406523851
359	12.456779777111217
360	12.453221182066766
361	12.44966461964748
362	12.446110088112343
363	12.442557585722328
364	12.439007110740384
365	12.435458661431458
366	12.431912236062454
367	12.428367832902271
368	12.424825450221775
369	12.4212850862938
370	12.417746739393154
371	12.414210407796606
372	12.410676089782887
373	12.40714378363269
374	12.403613487628665
375	12.400085200055416
376	12.396558919199494
377	12.393034643349404
378	12.389512370795593
379	12.385992099830455
380	12.382473828748319
381	12.378957555845453
382	12.375443279420065
383	12.371930997772289
384	12.368420709204191
385	12.364912412019759
386	12.36140610452491
387	12.35790178502748
388	12.354399451837224
389	12.350899103265814
390	12.34740073762683
391	12.343904353235766
392	12.340409948410022
393	12.336917521468903
394	12.33342707073362
395	12.329938594527274
396	12.326452091174872
397	12.322967559003311
398	12.319484996341382
399	12.316004401519756
400	12.312525772871002
401	12.309049108729562
402	12.305574407431768
403	12.302101667315826
404	12.298630886721812
405	12.29516206399168
406	12.291695197469258
407	12.288230285500234
408	12.284767326432162
409	12.281306318614462
410	12.277847260398412
411	12.274390150137144
412	12.270934986185653
413	12.267481766900772
414	12.264030490641193
415	12.260581155767456
416	12.257133760641935
417	12.253688303628858
418	12.250244783094278
419	12.246803197406095
420	12.243363544934038
421	12.239925824049669
422	12.23649003312638
423	12.23305617053938
424	12.22962423466571
425	12.22619422388423
426	12.22276613657562
427	12.219339971122366
428	12.21591572590878
429	12.212493399320977
430	12.20907298974688
431	12.205654495576226
432	12.202237915200538
433	12.198823247013157
434	12.195410489409213
435	12.191999640785632
436	12.188590699541137
437	12.185183664076234
438	12.181778532793224
439	12.178375304096187
440	12.174973976390996
441	12.171574548085296
442	12.168177017588508
443	12.164781383311835
444	12.16138764366825
445	12.157995797072498
446	12.15460584194109
447	12.1512177766923
448	12.147831599746176
449	12.144447309524514
450	12.141064904450877
451	12.137684382950575
452	12.13430574345068
453	12.130928984380011
454	12.127554104169137
455	12.12418110125037
456	12.120809974057767
457	12.117440721027128
458	12.11407334059599
459	12.110707831203625
460	12.107344191291045
461	12.103982419300984
462	12.100622513677912
463	12.097264472868025
464	12.093908295319242
465	12.090553979481202
466	12.087201523805268
467	12.083850926744514
468	12.080502186753737
469	12.077155302289443
470	12.07381027180984
471	12.070467093774855
472	12.067125766646116
473	12.063786288886954
474	12.060448658962398
475	12.057112875339183
476	12.053778936485726
477	12.05044684087215
478	12.04711658697027
479	12.043788173253578
480	12.040461598197263
481	12.037136860278194
482	12.033813957974923
483	12.03049288976768
484	12.027173654138375
485	12.023856249570589
486	12.02054067454958
487	12.017226927562271
488	12.013915007097262
489	12.010604911644808
490	12.007296639696834
491	12.003990189746924
492	12.000685560290323
493	11.997382749823927
494	11.994081756846294
495	11.990782579857626
496	11.987485217359781
497	11.984189667856265
498	11.980895929852222
499	11.977604001854445
500	11.974313882371364
501	11.971025569913058
502	11.967739062991221
503	11.9644543601192
504	11.96117145981197
505	11.957890360586125
506	11.954611060959902
507	11.951333559453154
508	11.94805785458735
509	11.944783944885593
510	11.941511828872597
511	11.938241505074698
512	11.934972972019832
513	11.931706228237564
514	11.928441272259057
515	11.925178102617087
516	11.921916717846035
517	11.918657116481878
518	11.915399297062198
519	11.91214325812618
520	11.9088889982146
521	11.905636515869828
522	11.902385809635827
523	11.899136878058155
524	11.895889719683947
525	11.892644333061932
526	11.88940071674242
527	11.886158869277299
528	11.882918789220042
529	11.879680475125694
530	11.876443925550879
531	11.873209139053783
532	11.869976114194177
533	11.866744849533392
534	11.863515343634324
535	11.860287595061438
536	11.857061602380758
537	11.853837364159867
538	11.850614878967905
539	11.847394145375576
540	11.844175161955123
541	11.84095792728035
542	11.837742439926608
543	11.834528698470798
544	11.831316701491362
545	11.828106447568281
546	11.824897935283087
547	11.821691163218844
548	11.818486129960155
549	11.815282834093153
550	11.81208127420551
551	11.808881448886424
552	11.805683356726624
553	11.802486996318361
554	11.79929236625542
555	11.796099465133093
556	11.792908291548203
557	11.78971884409909
558	11.78653112138561
559	11.783345122009122
560	11.780160844572512
561	11.776978287680171
562	11.773797449937993
563	11.770618329953383
564	11.767440926335247
565	11.764265237693996
566	11.761091262641532
567	11.757918999791267
568	11.7547484477581
569	11.751579605158426
570	11.748412470610129
571	11.745247042732588
572	11.742083320146666
573	11.738921301474711
574	11.735760985340557
575	11.732602370369516
576	11.729445455188385
577	11.726290238425436
578	11.72313671871041
579	11.71998489467453
580	11.716834764950491
581	11.713686328172452
582	11.710539582976045
583	11.707394527998362
584	11.704251161877963
585	11.701109483254868
586	11.69796949077056
587	11.694831183067976
588	11.691694558791506
589	11.688559616587003
590	11.685426355101766
591	11.682294772984546
592	11.67916486888554
593	11.676036641456392
594	11.67291008935019
595	11.669785211221464
596	11.666662005726193
597	11.663540471521776
598	11.660420607267064
599	11.657302411622338
600	11.654185883249312
601	11.65107102081113
602	11.647957822972364
603	11.644846288399012
604	11.641736415758503
605	11.638628203719685
606	11.635521650952825
607	11.632416756129611
608	11.629313517923151
609	11.626211935007968
610	11.623112006059996
611	11.62001372975658
612	11.61691710477648
613	11.61382212979986
614	11.610728803508291
615	11.607637124584752
616	11.604547091713613
617	11.601458703580658
618	11.598371958873065
619	11.595286856279404
620	11.59220339448965
621	11.589121572195157
622	11.586041388088683
623	11.58296284086437
624	11.579885929217749
625	11.576810651845735
626	11.573737007446628
627	11.570664994720106
628	11.567594612367236
629	11.56452585909046
630	11.561458733593591
631	11.55839323458182
632	11.555329360761712
633	11.552267110841207
634	11.549206483529604
635	11.546147477537579
636	11.543090091577168
637	11.540034324361775
638	11.536980174606162
639	11.533927641026457
640	11.530876722340135
641	11.52782741726604
642	11.524779724524368
643	11.521733642836665
644	11.518689170925825
645	11.515646307516098
646	11.51260505133308
647	11.509565401103714
648	11.506527355556285
649	11.503490913420418
650	11.500456073427083
651	11.497422834308587
652	11.494391194798578
653	11.491361153632031
654	11.48833270954526
655	11.485305861275911
656	11.48228060756296
657	11.479256947146709
658	11.476234878768787
659	11.47321440117215
660	11.470195513101077
661	11.46717821330116
662	11.464162500519329
663	11.46114837350381
664	11.45813583100416
665	11.455124871771245
666	11.452115494557244
667	11.44910769811565
668	11.44610148120126
669	11.44309684257018
670	11.440093780979824
671	11.437092295188911
672	11.434092383957458
673	11.431094046046782
674	11.428097280219506
675	11.425102085239546
676	11.422108459872112
677	11.41911640288371
678	11.416125913042135
679	11.413136989116477
680	11.410149629877113
681	11.407163834095705
682	11.404179600545204
683	11.40119692799984
684	11.39821581523513
685	11.39523626102787
686	11.392258264156133
687	11.389281823399267
688	11.386306937537903
689	11.383333605353936
690	11.380361825630544
691	11.377391597152162
692	11.374422918704504
693	11.371455789074549
694	11.368490207050538
695	11.365526171421983
696	11.362563680979648
697	11.359602734515562
698	11.356643330823017
699	11.35368546869656
700	11.350729146931984
701	11.347774364326352
702	11.344821119677965
703	11.341869411786387
704	11.33891923945242
705	11.335970601478122
706	11.33302349666679
707	11.33007792382297
708	11.327133881752445
709	11.32419136926225
710	11.321250385160644
711	11.318310928257135
712	11.315372997362465
713	11.312436591288604
714	11.309501708848767
715	11.30656834885739
716	11.303636510130138
717	11.300706191483915
718	11.297777391736842
719	11.294850109708264
720	11.291924344218755
721	11.28900009409011
722	11.28607735814534
723	11.283156135208682
724	11.280236424105581
725	11.277318223662702
726	11.274401532707923
727	11.27148635007034
728	11.268572674580247
729	11.265660505069159
730	11.262749840369793
731	11.259840679316074
732	11.25693302074313
733	11.254026863487296
734	11.251122206386098
735	11.248219048278276
736	11.245317388003757
737	11.242417224403672
738	11.239518556320341
739	11.23662138259728
740	11.233725702079202
741	11.230831513612003
742	11.227938816042773
743	11.225047608219787
744	11.222157888992507
745	11.219269657211582
746	11.216382911728838
747	11.213497651397285
748	11.210613875071115
749	11.207731581605698
750	11.204850769857577
751	11.201971438684476
752	11.199093586945292
753	11.196217213500086
754	11.1933423172101
755	11.19046889693774
756	11.187596951546583
757	11.184726479901366
758	11.181857480868002
759	11.178989953313556
760	11.176123896106262
761	11.173259308115513
762	11.170396188211855
763	11.167534535266999
764	11.164674348153806
765	11.161815625746303
766	11.158958366919652
767	11.15610257055018
768	11.15324823551536
769	11.15039536069381
770	11.147543944965305
771	11.144693987210754
772	11.141845486312214
773	11.13899844115289
774	11.13615285061712
775	11.133308713590388
776	11.130466028959315
777	11.127624795611652
778	11.124785012436298
779	11.12194667832328
780	11.119109792163751
781	11.116274352850002
782	11.113440359275453
783	11.110607810334653
784	11.107776704923275
785	11.104947041938118
786	11.102118820277102
787	11.09929203883928
788	11.096466696524814
789	11.093642792234993
790	11.090820324872219
791	11.087999293340014
792	11.085179696543012
793	11.08236153338697
794	11.079544802778745
795	11.076729503626312
796	11.073915634838755
797	11.071103195326268
798	11.068292184000144
799	11.065482599772794
800	11.062674441557723
801	11.05986770826954
802	11.057062398823957
803	11.054258512137793
804	11.051456047128948
805	11.048655002716433
806	11.045855377820352
807	11.0430571713619
808	11.040260382263373
809	11.037465009448146
810	11.034671051840693
811	11.031878508366573
812	11.02908737795244
813	11.026297659526017
814	11.02350935201613
815	11.02072245435268
816	11.017936965466646
817	11.0151528842901
818	11.012370209756176
819	11.0095889407991
820	11.006809076354168
821	11.004030615357754
822	11.001253556747303
823	10.99847789946133
824	10.995703642439429
825	10.992930784622258
826	10.990159324951543
827	10.987389262370082
828	10.98462059582173
829	10.98185332425141
830	10.979087446605115
831	10.976322961829892
832	10.973559868873846
833	10.970798166686148
834	10.968037854217021
835	10.96527893041775
836	10.962521394240671
837	10.959765244639172
838	10.957010480567694
839	10.954257100981737
840	10.951505104837839
841	10.94875449109359
842	10.946005258707629
843	10.943257406639644
844	10.940510933850359
845	10.937765839301548
846	10.935022121956024
847	10.93227978077764
848	10.929538814731284
849	10.926799222782897
850	10.924061003899437
851	10.92132415704891
852	10.918588681200351
853	10.91585457532383
854	10.913121838390449
855	10.910390469372336
856	10.90766046724265
857	10.904931830975578
858	10.902204559546332
859	10.899478651931155
860	10.8967541071073
861	10.894030924053055
862	10.891309101747725
863	10.888588639171635
864	10.885869535306128
865	10.883151789133564
866	10.880435399637319
867	10.877720365801784
868	10.875006686612368
869	10.872294361055479
870	10.869583388118551
871	10.86687376679002
872	10.864165496059334
873	10.861458574916943
874	10.858753002354309
875	10.856048777363892
876	10.853345898939159
877	10.850644366074581
878	10.847944177765632
879	10.845245333008773
880	10.842547830801477
881	10.83985167014221
882	10.837156850030432
883	10.834463369466597
884	10.831771227452158
885	10.829080422989556
886	10.826390955082221
887	10.82370282273458
888	10.821016024952039
889	10.818330560740996
890	10.815646429108842
891	10.812963629063939
892	10.810282159615642
893	10.807602019774288
894	10.804923208551195
895	10.802245724958652
896	10.799569568009943
897	10.796894736719315
898	10.794221230101998
899	10.791549047174199
900	10.788878186953095
901	10.786208648456837
902	10.783540430704546
903	10.780873532716317
904	10.778207953513212
905	10.775543692117257
906	10.772880747551454
907	10.770219118839762
908	10.76755880500711
909	10.764899805079382
910	10.762242118083437
911	10.759585743047083
912	10.756930678999094
913	10.7542769249692
914	10.751624479988088
915	10.748973343087405
916	10.746323513299744
917	10.74367498965866
918	10.741027771198658
919	10.738381856955195
920	10.735737245964676
921	10.73309393726446
922	10.730451929892844
923	10.727811222889082
924	10.72517181529337
925	10.722533706146846
926	10.719896894491594
927	10.717261379370637
928	10.714627159827941
929	10.711994234908413
930	10.709362603657897
931	10.706732265123177
932	10.704103218351968
933	10.70147546239292
934	10.698848996295627
935	10.696223819110601
936	10.693599929889299
937	10.690977327684099
938	10.688356011548313
939	10.685735980536183
940	10.683117233702875
941	10.680499770104479
942	10.677883588798014
943	10.675268688841422
944	10.672655069293565
945	10.670042729214227
946	10.667431667664118
947	10.664821883704857
948	10.662213376398991
949	10.65960614480998
950	10.657000188002195
951	10.65439550504093
952	10.651792094992386
953	10.649189956923683
954	10.646589089902845
955	10.643989492998811
956	10.641391165281428
957	10.638794105821452
958	10.636198313690542
959	10.633603787961272
960	10.631010527707106
961	10.628418532002426
962	10.625827799922511
963	10.623238330543536
964	10.620650122942584
965	10.618063176197635
966	10.615477489387564
967	10.61289306159215
968	10.610309891892062
969	10.607727979368862
970	10.605147323105014
971	10.602567922183864
972	10.599989775689663
973	10.597412882707536
974	10.594837242323512
975	10.592262853624502
976	10.589689715698304
977	10.587117827633602
978	10.58454718851997
979	10.581977797447859
980	10.579409653508604
981	10.576842755794427
982	10.57427710339843
983	10.571712695414588
984	10.569149530937759
985	10.566587609063681
986	10.564026928888968
987	10.561467489511108
988	10.558909290028458
989	10.556352329540255
990	10.553796607146614
991	10.551242121948505
992	10.548688873047782
993	10.546136859547165
994	10.543586080550236
995	10.541036535161451
996	10.538488222486134
997	10.535941141630461
998	10.533395291701488
999	10.530850671807123
1000	10.52830728105614
1001	10.525765118558173
1002	10.523224183423713
1003	10.520684474764117
1004	10.518145991691593
1005	10.515608733319208
1006	10.513072698760887
1007	10.5105378871314
1008	10.508004297546385
1009	10.505471929122322
1010	10.502940780976543
1011	10.500410852227235
1012	10.497882141993433
1013	10.49535464939502
1014	10.492828373552724
1015	10.490303313588127
1016	10.487779468623645
1017	10.485256837782543
1018	10.482735420188938
1019	10.480215214967776
1020	10.477696221244853
1021	10.4751784381468
1022	10.47266186480109
1023	10.470146500336035
1024	10.467632343880785
1025	10.465119394565324
1026	10.462607651520468
1027	10.460097113877875
1028	10.457587780770032
1029	10.455079651330257
1030	10.452572724692699
1031	10.450066999992341
1032	10.447562476364995
1033	10.445059152947298
1034	10.442557028876715
1035	10.44005610329154
1036	10.437556375330889
1037	10.435057844134704
1038	10.432560508843752
1039	10.430064368599616
1040	10.427569422544709
1041	10.425075669822256
1042	10.422583109576308
1043	10.420091740951737
1044	10.417601563094218
1045	10.415112575150255
1046	10.412624776267167
1047	10.410138165593084
1048	10.407652742276948
1049	10.405168505468518
1050	10.40268545431836
1051	10.400203587977858
1052	10.397722905599196
1053	10.395243406335373
1054	10.392765089340195
1055	10.390287953768274
1056	10.387811998775026
1057	10.385337223516675
1058	10.382863627150247
1059	10.380391208833572
1060	10.377919967725282
1061	10.375449902984807
1062	10.372981013772383
1063	10.370513299249039
1064	10.368046758576604
1065	10.36558139091771
1066	10.363117195435775
1067	10.360654171295018
1068	10.358192317660455
1069	10.355731633697891
1070	10.353272118573924
1071	10.350813771455945
1072	10.34835659151214
1073	10.34590057791147
1074	10.343445729823701
1075	10.34099204641938
1076	10.33853952686984
1077	10.3360881703472
1078	10.333637976024367
1079	10.331188943075029
1080	10.328741070673658
1081	10.326294357995513
1082	10.323848804216624
1083	10.321404408513809
1084	10.318961170064664
1085	10.316519088047565
1086	10.31407816164166
1087	10.31163839002688
1088	10.309199772383929
1089	10.306762307894285
1090	10.304325995740204
1091	10.301890835104707
1092	10.299456825171596
1093	10.297023965125438
1094	10.294592254151576
1095	10.292161691436114
1096	10.28973227616593
1097	10.287304007528673
1098	10.284876884712752
1099	10.282450906907345
1100	10.280026073302396
1101	10.277602383088606
1102	10.275179835457449
1103	10.272758429601154
1104	10.270338164712713
1105	10.26791903998588
1106	10.265501054615168
1107	10.263084207795844
1108	10.260668498723941
1109	10.258253926596247
1110	10.255840490610293
1111	10.253428189964383
1112	10.251017023857566
1113	10.248606991489646
1114	10.246198092061178
1115	10.243790324773467
1116	10.241383688828575
1117	10.238978183429307
1118	10.236573807779218
1119	10.23417056108262
1120	10.231768442544553
1121	10.22936745137082
1122	10.226967586767968
1123	10.224568847943276
1124	10.222171234104781
1125	10.219774744461253
1126	10.217379378222208
1127	10.214985134597905
1128	10.212592012799337
1129	10.210200012038241
1130	10.207809131527089
1131	10.205419370479094
1132	10.203030728108205
1133	10.2006432036291
1134	10.198256796257205
1135	10.195871505208668
1136	10.193487329700378
1137	10.19110426894995
1138	10.188722322175733
1139	10.18634148859681
1140	10.183961767432988
1141	10.181583157904809
1142	10.179205659233538
1143	10.176829270641166
1144	10.174453991350418
1145	10.17207982058474
1146	10.1697067575683
1147	10.167334801525993
1148	10.164963951683436
1149	10.162594207266967
1150	10.160225567503652
1151	10.157858031621265
1152	10.155491598848311
1153	10.153126268414011
1154	10.150762039548297
1155	10.148398911481829
1156	10.146036883445976
1157	10.143675954672823
1158	10.141316124395171
1159	10.138957391846535
1160	10.136599756261143
1161	10.134243216873934
1162	10.131887772920559
1163	10.129533423637378
1164	10.127180168261464
1165	10.124828006030596
1166	10.122476936183261
1167	10.120126957958655
1168	10.117778070596678
1169	10.115430273337939
1170	10.113083565423747
1171	10.110737946096116
1172	10.108393414597769
1173	10.106049970172123
1174	10.1037076120633
1175	10.101366339516124
1176	10.099026151776117
1177	10.096687048089501
1178	10.094349027703194
1179	10.092012089864815
1180	10.089676233822678
1181	10.087341458825788
1182	10.085007764123855
1183	10.082675148967272
1184	10.080343612607138
1185	10.07801315429523
1186	10.075683773284027
1187	10.073355468826696
1188	10.071028240177096
1189	10.068702086589772
1190	10.066377007319959
1191	10.06405300162358
1192	10.061730068757246
1193	10.059408207978253
1194	10.057087418544581
1195	10.054767699714898
1196	10.052449050748551
1197	10.050131470905576
1198	10.047814959446688
1199	10.045499515633281
1200	10.043185138727436
1201	10.040871827991905
1202	10.038559582690128
1203	10.036248402086223
1204	10.033938285444975
1205	10.031629232031856
1206	10.029321241113012
1207	10.027014311955263
1208	10.0247084438261
1209	10.022403635993696
1210	10.020099887726886
1211	10.01779719829519
1212	10.015495566968786
1213	10.013194993018535
1214	10.010895475715959
1215	10.008597014333251
1216	10.006299608143276
1217	10.00400325641956
1218	10.0017079584363
1219	9.999413713468359
1220	9.997120520791263
1221	9.994828379681207
1222	9.992537289415047
1223	9.990247249270295
1224	9.987958258525138
1225	9.985670316458416
1226	9.983383422349632
1227	9.981097575478946
1228	9.978812775127182
1229	9.97652902057582
1230	9.974246311106993
1231	9.971964646003503
1232	9.969684024548796
1233	9.967404446026979
1234	9.965125909722811
1235	9.96284841492171
1236	9.96057196090974
1237	9.958296546973619
1238	9.956022172400726
1239	9.953748836479075
1240	9.951476538497344
1241	9.949205277744852
1242	9.946935053511572
1243	9.94466586508812
1244	9.942397711765764
1245	9.940130592836415
1246	9.937864507592629
1247	9.93559945532761
1248	9.933335435335206
1249	9.931072446909905
1250	9.928810489346846
1251	9.926549561941798
1252	9.924289663991177
1253	9.922030794792047
1254	9.919772953642099
1255	9.91751613983967
1256	9.915260352683736
1257	9.91300559147391
1258	9.910751855510437
1259	9.908499144094206
1260	9.906247456526737
1261	9.903996792110187
1262	9.90174715014734
1263	9.899498529941626
1264	9.897250930797094
1265	9.895004352018436
1266	9.89275879291097
1267	9.890514252780642
1268	9.888270730934034
1269	9.886028226678354
1270	9.883786739321437
1271	9.881546268171743
1272	9.879306812538369
1273	9.877068371731031
1274	9.874830945060067
1275	9.872594531836446
1276	9.87035913137176
1277	9.868124742978223
1278	9.865891365968672
1279	9.863658999656566
1280	9.861427643355986
1281	9.859197296381632
1282	9.856967958048827
1283	9.854739627673505
1284	9.852512304572228
1285	9.850285988062172
1286	9.84806067746113
1287	9.84583637208751
1288	9.84361307126034
1289	9.841390774299256
1290	9.839169480524514
1291	9.836949189256984
1292	9.834729899818143
1293	9.832511611530084
1294	9.830294323715512
1295	9.828078035697743
1296	9.8258627468007
1297	9.823648456348923
1298	9.821435163667548
1299	9.819222868082331
1300	9.817011568919629
1301	9.814801265506409
1302	9.812591957170241
1303	9.810383643239302
1304	9.808176323042373
1305	9.805969995908839
1306	9.803764661168689
1307	9.801560318152516
1308	9.799356966191512
1309	9.79715460461747
1310	9.794953232762788
1311	9.792752849960458
1312	9.790553455544073
1313	9.788355048847828
1314	9.786157629206516
1315	9.783961195955518
1316	9.781765748430825
1317	9.779571285969014
1318	9.777377807907257
1319	9.775185313583329
1320	9.772993802335593
1321	9.770803273503006
1322	9.768613726425112
1323	9.766425160442058
1324	9.764237574894576
1325	9.762050969123987
1326	9.759865342472207
1327	9.757680694281735
1328	9.755497023895662
1329	9.753314330657668
1330	9.751132613912018
1331	9.748951873003564
1332	9.746772107277746
1333	9.744593316080588
1334	9.742415498758696
1335	9.740238654659263
1336	9.738062783130067
1337	9.735887883519464
1338	9.733713955176396
1339	9.73154099745038
1340	9.729369009691524
1341	9.727197991250508
1342	9.725027941478594
1343	9.722858859727623
1344	9.720690745350014
1345	9.718523597698765
1346	9.716357416127444
1347	9.714192199990205
1348	9.712027948641772
1349	9.709864661437443
1350	9.707702337733094
1351	9.705540976885171
1352	9.703380578250698
1353	9.701221141187265
1354	9.699062665053042
1355	9.696905149206756
1356	9.69474859300772
1357	9.692592995815811
1358	9.690438356991471
1359	9.688284675895714
1360	9.686131951890124
1361	9.68398018433685
1362	9.681829372598605
1363	9.679679516038677
1364	9.677530614020908
1365	9.67538266590971
1366	9.673235671070062
1367	9.671089628867504
1368	9.668944538668136
1369	9.666800399838626
1370	9.664657211746198
1371	9.662514973758642
1372	9.660373685244304
1373	9.658233345572093
1374	9.656093954111475
1375	9.653955510232478
1376	9.651818013305684
1377	9.649681462702233
1378	9.647545857793824
1379	9.645411197952711
1380	9.643277482551701
1381	9.64114471096416
1382	9.639012882564007
1383	9.63688199672571
1384	9.634752052824295
1385	9.632623050235344
1386	9.630494988334982
1387	9.628367866499888
1388	9.626241684107294
1389	9.624116440534983
1390	9.621992135161284
1391	9.619868767365075
1392	9.617746336525784
1393	9.615624842023385
1394	9.613504283238397
1395	9.611384659551895
1396	9.609265970345486
1397	9.607148215001331
1398	9.605031392902132
1399	9.60291550343114
1400	9.600800545972142
1401	9.598686519909474
1402	9.596573424628009
1403	9.594461259513166
1404	9.592350023950901
1405	9.590239717327712
1406	9.58813033903064
1407	9.58602188844726
1408	9.583914364965688
1409	9.58180776797458
1410	9.579702096863125
1411	9.57759735102105
1412	9.575493529838623
1413	9.573390632706637
1414	9.571288659016437
1415	9.569187608159883
1416	9.56708747952938
1417	9.564988272517871
1418	9.562889986518817
1419	9.560792620926224
1420	9.558696175134623
1421	9.556600648539078
1422	9.554506040535182
1423	9.552412350519063
1424	9.550319577887368
1425	9.54822772203728
1426	9.546136782366514
1427	9.544046758273302
1428	9.541957649156409
1429	9.539869454415127
1430	9.53778217344927
1431	9.53569580565918
1432	9.533610350445723
1433	9.531525807210288
1434	9.52944217535479
1435	9.527359454281664
1436	9.525277643393867
1437	9.52319674209488
1438	9.521116749788709
1439	9.519037665879868
1440	9.5169594897734
1441	9.514882220874874
1442	9.512805858590363
1443	9.510730402326468
1444	9.508655851490303
1445	9.506582205489504
1446	9.504509463732221
1447	9.502437625627119
1448	9.50036669058338
1449	9.4982966580107
1450	9.496227527319292
1451	9.494159297919879
1452	9.492091969223697
1453	9.4900255406425
1454	9.487960011588548
1455	9.485895381474618
1456	9.483831649713995
1457	9.481768815720475
1458	9.479706878908363
1459	9.477645838692473
1460	9.47558569448813
1461	9.473526445711167
1462	9.471468091777924
1463	9.469410632105246
1464	9.467354066110486
1465	9.46529839321151
1466	9.463243612826677
1467	9.461189724374858
1468	9.45913672727543
1469	9.457084620948269
1470	9.455033404813758
1471	9.452983078292782
1472	9.450933640806724
1473	9.448885091777477
1474	9.446837430627427
1475	9.444790656779467
1476	9.442744769656986
1477	9.440699768683873
1478	9.438655653284515
1479	9.436612422883803
1480	9.43457007690712
1481	9.432528614780347
1482	9.430488035929864
1483	9.428448339782546
1484	9.426409525765765
1485	9.424371593307386
1486	9.422334541835772
1487	9.420298370779774
1488	9.418263079568742
1489	9.416228667632522
1490	9.414195134401444
1491	9.412162479306334
1492	9.41013070177851
1493	9.408099801249783
1494	9.406069777152448
1495	9.404040628919299
1496	9.402012355983608
1497	9.399984957779147
1498	9.39795843374017
1499	9.395932783301419
1500	9.393908005898124
1501	9.391884100966003
1502	9.38986106794126
1503	9.387838906260582
1504	9.385817615361146
1505	9.383797194680609
1506	9.381777643657111
1507	9.379758961729282
1508	9.37774114833623
1509	9.375724202917548
1510	9.373708124913309
1511	9.371692913764068
1512	9.369678568910864
1513	9.36766508979521
1514	9.365652475859106
1515	9.363640726545027
1516	9.361629841295926
1517	9.359619819555244
1518	9.357610660766882
1519	9.355602364375239
1520	9.353594929825173
1521	9.351588356562031
1522	9.34958264403163
1523	9.347577791680262
1524	9.345573798954696
1525	9.343570665302174
1526	9.341568390170414
1527	9.339566973007607
1528	9.337566413262408
1529	9.335566710383958
1530	9.333567863821862
1531	9.331569873026199
1532	9.329572737447515
1533	9.32757645653683
1534	9.325581029745633
1535	9.323586456525883
1536	9.321592736330002
1537	9.31959986861089
1538	9.317607852821906
1539	9.315616688416883
1540	9.313626374850115
1541	9.311636911576366
1542	9.309648298050867
1543	9.307660533729308
1544	9.30567361806785
1545	9.303687550523115
1546	9.30170233055219
1547	9.299717957612627
1548	9.297734431162434
1549	9.295751750660092
1550	9.293769915564534
1551	9.291788925335162
1552	9.289808779431832
1553	9.287829477314864
1554	9.285851018445037
1555	9.283873402283591
1556	9.281896628292223
1557	9.279920695933088
1558	9.2779456046688
1559	9.275971353962431
1560	9.273997943277507
1561	9.27202537207802
1562	9.2700536398284
1563	9.26808274599355
1564	9.266112690038819
1565	9.26414347143001
1566	9.262175089633386
1567	9.260207544115657
1568	9.25824083434399
1569	9.256274959786005
1570	9.254309919909772
1571	9.252345714183813
1572	9.2503823420771
1573	9.24841980305906
1574	9.246458096599564
1575	9.244497222168937
1576	9.242537179237951
1577	9.24057796727783
1578	9.238619585760244
1579	9.236662034157309
1580	9.23470531194159
1581	9.232749418586103
1582	9.230794353564303
1583	9.228840116350094
1584	9.226886706417826
1585	9.224934123242294
1586	9.222982366298735
1587	9.221031435062837
1588	9.219081329010724
1589	9.217132047618966
1590	9.215183590364575
1591	9.213235956725004
1592	9.211289146178153
1593	9.209343158202355
1594	9.20739799227639
1595	9.205453647879475
1596	9.203510124491272
1597	9.201567421591875
1598	9.199625538661824
1599	9.197684475182088
1600	9.195744230634084
1601	9.193804804499662
1602	9.191866196261106
1603	9.189928405401146
1604	9.187991431402935
1605	9.186055273750071
1606	9.184119931926588
1607	9.182185405416947
1608	9.180251693706053
1609	9.178318796279234
1610	9.176386712622259
1611	9.17445544222133
1612	9.172524984563076
1613	9.170595339134563
1614	9.168666505423285
1615	9.166738482917172
1616	9.16481127110458
1617	9.162884869474299
1618	9.160959277515541
1619	9.159034494717957
1620	9.157110520571623
1621	9.15518735456704
1622	9.15326499619514
1623	9.151343444947285
1624	9.149422700315261
1625	9.14750276179128
1626	9.14558362886798
1627	9.143665301038428
1628	9.141747777796112
1629	9.139831058634948
1630	9.137915143049275
1631	9.136000030533856
1632	9.134085720583876
1633	9.132172212694945
1634	9.130259506363098
1635	9.128347601084787
1636	9.126436496356888
1637	9.124526191676699
1638	9.122616686541935
1639	9.120707980450737
1640	9.118800072901664
1641	9.116892963393692
1642	9.114986651426216
1643	9.113081136499055
1644	9.111176418112443
1645	9.109272495767026
1646	9.10736936896388
1647	9.105467037204486
1648	9.103565499990745
1649	9.101664756824979
1650	9.099764807209915
1651	9.097865650648709
1652	9.095967286644917
1653	9.094069714702524
1654	9.092172934325914
1655	9.090276945019898
1656	9.088381746289691
1657	9.086487337640921
1658	9.084593718579637
1659	9.082700888612285
1660	9.080808847245734
1661	9.078917593987262
1662	9.077027128344552
1663	9.075137449825704
1664	9.073248557939218
1665	9.071360452194018
1666	9.069473132099422
1667	9.067586597165164
1668	9.06570084690138
1669	9.063815880818622
1670	9.06193169842784
1671	9.060048299240398
1672	9.058165682768065
1673	9.056283848523009
1674	9.054402796017811
1675	9.052522524765454
1676	9.050643034279325
1677	9.048764324073213
1678	9.046886393661314
1679	9.045009242558228
1680	9.043132870278955
1681	9.041257276338898
1682	9.039382460253863
1683	9.037508421540057
1684	9.035635159714088
1685	9.033762674292966
1686	9.031890964794096
1687	9.030020030735288
1688	9.028149871634755
1689	9.026280487011096
1690	9.024411876383324
1691	9.02254403927084
1692	9.020676975193448
1693	9.018810683671346
1694	9.016945164225131
1695	9.015080416375794
1696	9.013216439644728
1697	9.011353233553711
1698	9.009490797624931
1699	9.007629131380957
1700	9.005768234344764
1701	9.00390810603971
1702	9.002048745989558
1703	9.000190153718455
1704	8.998332328750946
1705	8.99647527061197
1706	8.994618978826848
1707	8.992763452921308
1708	8.990908692421455
1709	8.989054696853794
1710	8.987201465745217
1711	8.985348998623008
1712	8.983497295014839
1713	8.98164635444877
1714	8.979796176453256
1715	8.977946760557128
1716	8.976098106289616
1717	8.974250213180339
1718	8.972403080759294
1719	8.970556708556872
1720	8.96871109610385
1721	8.966866242931387
1722	8.96502214857103
1723	8.96317881255471
1724	8.961336234414748
1725	8.959494413683844
1726	8.957653349895082
1727	8.955813042581934
1728	8.95397349127825
1729	8.95213469551827
1730	8.950296654836608
1731	8.948459368768269
1732	8.946622836848627
1733	8.944787058613457
1734	8.942952033598893
1735	8.941117761341465
1736	8.939284241378076
1737	8.937451473246014
1738	8.93561945648294
1739	8.933788190626899
1740	8.931957675216314
1741	8.930127909789983
1742	8.928298893887087
1743	8.926470627047177
1744	8.924643108810187
1745	8.922816338716427
1746	8.920990316306584
1747	8.919165041121715
1748	8.917340512703264
1749	8.915516730593039
1750	8.913693694333224
1751	8.911871403466384
1752	8.910049857535455
1753	8.90822905608374
1754	8.906408998654928
1755	8.904589684793072
1756	8.902771114042595
1757	8.900953285948303
1758	8.899136200055361
1759	8.897319855909318
1760	8.895504253056082
1761	8.89368939104194
1762	8.891875269413545
1763	8.89006188771792
1764	8.88824924550246
1765	8.886437342314927
1766	8.884626177703451
1767	8.882815751216535
1768	8.881006062403044
1769	8.879197110812214
1770	8.877388895993645
1771	8.87558141749731
1772	8.873774674873541
1773	8.87196866767304
1774	8.870163395446873
1775	8.868358857746477
1776	8.866555054123646
1777	8.864751984130542
1778	8.862949647319695
1779	8.86114804324399
1780	8.859347171456685
1781	8.857547031511391
1782	8.855747622962094
1783	8.85394894536313
1784	8.852150998269206
1785	8.850353781235388
1786	8.848557293817102
1787	8.846761535570135
1788	8.844966506050636
1789	8.84317220481511
1790	8.841378631420428
1791	8.839585785423818
1792	8.837793666382863
1793	8.836002273855513
1794	8.834211607400068
1795	8.832421666575192
1796	8.830632450939904
1797	8.828843960053575
1798	8.827056193475947
1799	8.825269150767104
1800	8.823482831487494
1801	8.821697235197917
1802	8.819912361459533
1803	8.818128209833851
1804	8.81634477988274
1805	8.814562071168424
1806	8.812780083253475
1807	8.810998815700822
1808	8.809218268073751
1809	8.807438439935893
1810	8.805659330851238
1811	8.803880940384126
1812	8.802103268099248
1813	8.80032631356165
1814	8.798550076336722
1815	8.796774555990218
1816	8.794999752088225
1817	8.793225664197195
1818	8.791452291883921
1819	8.789679634715549
1820	8.787907692259571
1821	8.786136464083834
1822	8.784365949756527
1823	8.782596148846189
1824	8.780827060921709
1825	8.77905868555232
1826	8.777291022307601
1827	8.775524070757484
1828	8.77375783047224
1829	8.771992301022488
1830	8.770227481979196
1831	8.768463372913674
1832	8.766699973397577
1833	8.764937283002904
1834	8.763175301302
1835	8.761414027867556
1836	8.759653462272599
1837	8.757893604090503
1838	8.75613445289499
1839	8.754376008260115
1840	8.752618269760283
1841	8.750861236970236
1842	8.749104909465059
1843	8.74734928682018
1844	8.745594368611364
1845	8.743840154414718
1846	8.742086643806688
1847	8.740333836364064
1848	8.73858173166397
1849	8.736830329283869
1850	8.73507962880157
1851	8.733329629795213
1852	8.731580331843277
1853	8.729831734524582
1854	8.728083837418282
1855	8.726336640103868
1856	8.724590142161171
1857	8.722844343170355
1858	8.72109924271192
1859	8.719354840366705
1860	8.71761113571588
1861	8.715868128340954
1862	8.714125817823767
1863	8.712384203746495
1864	8.71064328569165
1865	8.708903063242072
1866	8.707163535980941
1867	8.705424703491762
1868	8.703686565358383
1869	8.701949121164978
1870	8.700212370496049
1871	8.698476312936437
1872	8.696740948071316
1873	8.695006275486177
1874	8.693272294766862
1875	8.691539005499523
1876	8.689806407270657
1877	8.688074499667083
1878	8.686343282275953
1879	8.684612754684743
1880	8.682882916481267
1881	8.681153767253656
1882	8.679425306590378
1883	8.677697534080224
1884	8.675970449312313
1885	8.67424405187609
1886	8.672518341361334
1887	8.670793317358138
1888	8.669068979456931
1889	8.667345327248466
1890	8.665622360323816
1891	8.663900078274384
1892	8.662178480691901
1893	8.660457567168415
1894	8.6587373372963
1895	8.657017790668256
1896	8.655298926877306
1897	8.653580745516795
1898	8.651863246180394
1899	8.650146428462092
1900	8.648430291956204
1901	8.646714836257363
1902	8.645000060960529
1903	8.643285965660976
1904	8.641572549954304
1905	8.639859813436434
1906	8.638147755703606
1907	8.636436376352378
1908	8.63472567497963
1909	8.633015651182564
1910	8.631306304558693
1911	8.629597634705856
1912	8.62788964122221
1913	8.626182323706221
1914	8.624475681756687
1915	8.62276971497271
1916	8.62106442295372
1917	8.61935980529946
1918	8.617655861609984
1919	8.615952591485671
1920	8.614249994527208
1921	8.612548070335606
1922	8.610846818512181
1923	8.609146238658573
1924	8.607446330376732
1925	8.605747093268924
1926	8.604048526937728
1927	8.602350630986038
1928	8.60065340501706
1929	8.598956848634312
1930	8.597260961441629
1931	8.595565743043153
1932	8.593871193043345
1933	8.592177311046969
1934	8.59048409665911
1935	8.588791549485157
1936	8.587099669130813
1937	8.585408455202092
1938	8.583717907305317
1939	8.582028025047121
1940	8.58033880803445
1941	8.578650255874551
1942	8.576962368174991
1943	8.575275144543639
1944	8.573588584588672
1945	8.571902687918579
1946	8.570217454142156
1947	8.568532882868507
1948	8.566848973707035
1949	8.565165726267468
1950	8.56348314015982
1951	8.561801214994423
1952	8.560119950381916
1953	8.558439345933238
1954	8.556759401259638
1955	8.555080115972668
1956	8.55340148968419
1957	8.551723522006355
1958	8.550046212551639
1959	8.548369560932809
1960	8.546693566762938
1961	8.545018229655405
1962	8.543343549223888
1963	8.541669525082373
1964	8.539996156845142
1965	8.538323444126787
1966	8.536651386542198
1967	8.534979983706561
1968	8.533309235235375
1969	8.531639140744428
1970	8.529969699849817
1971	8.528300912167936
1972	8.526632777315482
1973	8.524965294909448
1974	8.52329846456713
1975	8.52163228590612
1976	8.51996675854431
1977	8.518301882099896
1978	8.51663765619136
1979	8.514974080437494
1980	8.513311154457384
1981	8.51164887787041
1982	8.509987250296255
1983	8.508326271354896
1984	8.506665940666606
1985	8.505006257851955
1986	8.50334722253181
1987	8.501688834327332
1988	8.50003109285998
1989	8.498373997751502
1990	8.49671754862395
1991	8.495061745099663
1992	8.493406586801283
1993	8.491752073351734
1994	8.490098204374245
1995	8.48844497949233
1996	8.486792398329802
1997	8.485140460510765
1998	8.483489165659613
1999	8.481838513401037
[truncated: 1,601 more rows]
