# Supplementary material for: Dynamical Model of Drug Accumulation in Bacteria: Sensitivity Analysis and Experimentally Testable Predictions
Source: PLoS One. 2016 Nov 8;11(11):e0165899. doi: 10.1371/journal.pone.0165899 (PMC5100933; doi:10.1371/journal.pone.0165899)
Supplement: S1 File — The archive is in TAR format and has been compressed using GZIP. (TGZ) [file pone.0165899.s004.tgz › Model/staph_data_errors.dat]

0	0.000361 4.35
9.9291	56.5802 4.35
18.0851	58.3022 4.35
29.7872	65.415 4.35
39.3617	67.3391 4.35
48.5816	67.0243 4.35
59.9291	68.9466 4.35
90.4255	75.3277 4.35
120.5674	66.2386 4.35
238.2979	67.9508 4.35
359.9291	68.1324 4.35
496.3768	60.5969 4.35
601.4493	61.7257 4.35
916.6667	70.442 4.35
1492.7536	74.9375 4.35
1807.971	75.6589 4.35
2394.9275	72.9194 4.35
3003.6232	70.6848 4.35
3619.5652	67.4341 4.35
