# Supplementary material for: Dynamical Model of Drug Accumulation in Bacteria: Sensitivity Analysis and Experimentally Testable Predictions
Source: PLoS One. 2016 Nov 8;11(11):e0165899. doi: 10.1371/journal.pone.0165899 (PMC5100933; doi:10.1371/journal.pone.0165899)
Supplement: S1 File — The archive is in TAR format and has been compressed using GZIP. (TGZ) [file pone.0165899.s004.tgz › Model/staph_fit.dat]

0	0
1	10.34158340298493084899223449653485511675
2	19.078050885567057712938959893790485029
3	26.4585322973578922298669053553808829645
4	32.6934900738722252121997085066716267918
5	37.9607208012352816603532242369598345919
6	42.4104252787510445374955795591130741325
7	46.1694916576670625462781560629284306234
8	49.3451137944849624806587013712739256484
9	52.0278480000873440848027965804794602482
10	54.2941953511990810586016588960662380681
11	56.2087832015962374513539804556487748787
12	57.8262081012217308891220279379137692693
13	59.1925926760459517538663298733804388777
14	60.3469008647908281425712921340642120439
15	61.3220490179195970857643343899490903781
16	62.1458445430855531704807414891707499275
17	62.8417788635332058646693785787184853485
18	63.4296973015210396839317743787823009647
19	63.9263649892185220721183111810014873339
20	64.3459449446406185364338418616673589309
21	64.7004019454738153631360568881012660326
22	64.9998437176940149257592720135949699451
23	65.252809168339943395943371824339026086
24	65.4665118817123463239393060073927923398
25	65.6470458225572932880253112404012929666
26	65.7995591120830580553224815837923812513
27	65.9284008322222481089978371098776176073
28	66.0372450444220054689310745899862111289
29	66.1291955594926457225539788090933596549
30	66.2068744461406478330046957500545790783
31	66.272496802102847508366228515785275461
32	66.3279339200618547197467407640902301595
33	66.3747666495873105302902233650179161077
34	66.414330476776637580703817404287210387
35	66.4477536070901530784665770426515745396
36	66.4759891373539086275460482828831537442
37	66.4998422343498255248895490910296072992
38	66.5199930950201128682490768135533133888
39	66.537016343021110011305166522388406772
40	66.5513974147403320628568817056361341416
41	66.5635464020417738332649705245698687446
42	66.5738097464803743900555373381663687664
43	66.5824801184588562749193890812075161358
44	66.5898047630418158524357889462171614178
45	66.5959925504170090511146169394959107275
46	66.6012199320553860348821886880821757897
47	66.605635972416240817150726335588861284
48	66.6093665996820077191831478632032514405
49	66.6125181967370195765043205039449524724
50	66.6151806347908833100250884636362595464
51	66.6174298361535349943450231060113632696
52	66.6193299392422858111264635255950837388
53	66.6209351275583839045519887724297510748
54	66.6222911747883432980395853773717380973
55	66.6234367500902807504656397395948426642
56	66.6244045207869167246307698291302846338
57	66.6252220839097278476372744244559745564
58	66.6259127531582431256830567042375931452
59	66.6264962237154821207565815833369469599
60	66.6269891338774686547818841037487492632
61	66.6274055395122950104109127633429589791
62	66.6277573148784516473562330773542161834
63	66.6280544912321920067886304974491070386
64	66.6283055428796888109804983018701738304
65	66.6285176288310694707864721469316753294
66	66.628696796947357622936450937848311904
67	66.628848156401792341015404237551523395
68	66.6289760233734466634593825531439996427
69	66.6290840441277570531134367208526878874
70	66.6291752989937386321882379998421856308
71	66.6292523902029093036328571192505897856
72	66.629317516094744988277071739034449162
73	66.6293725338047150491144511739573654897
74	66.6294190122225152513661865660261249278
75	66.6294582767306597325526240026317745363
76	66.6294914469992014753973630777859658523
77	66.6295194689143387463251525783651536434
78	66.6295431415513863557030199151083507067
79	66.6295631399612752818439563083572358761
80	66.62958003442036241963000528763075289
81	66.6295943066924796653938821107741772911
82	66.6296063637669523125561125213437258221
83	66.6296165494643412587571248275997397821
84	66.6296251542408593561208797854605769519
85	66.6296324234710454749820489160463236727
86	66.629638564444885718969280497577716668
87	66.6296437522789122949921951855734918765
88	66.6296481349098414361404730677046857946
89	66.6296518373131493811228117662955989942
90	66.6296549650668836815888568653877312193
91	66.6296576073623357836112498645239944475
92	66.6296598395474274786644664894075374255
93	66.6296617252753386484054734249241899572
94	66.6296633183196467547282117361653372249
95	66.6296646641077387471350125230674955913
96	66.6296658010162222917644357606604069373
97	66.6296667614652763788337342150928008975
98	66.6296675728431479034724543902309657834
99	66.6296682582871572430579019823230069259
100	66.6296688373434840525061375996075930472
101	66.6296693265245477853598432060182933233
102	66.6296697397798772510075109697454837547
103	66.629670088893896564366537632329320482
104	66.6296703838219707859958721570157519417
105	66.6296706329742939586862593497990917106
106	66.6296708434557149159190185172526490792
107	66.629671021268339755340205552209858716
108	66.6296711714826884066114155924631755937
109	66.6296712983822860088798234043575881762
110	66.6296714055858122778822729124034659072
111	66.6296714961502920844223456500964929672
112	66.6296715726582698355307484536964297671
113	66.6296716372914535303747909845960190635
114	66.6296716918929285310773598033830960946
115	66.6296717380197151416242163640062689707
116	66.6296717769871687312488088501430172026
117	66.6296718099064885199884648327562252732
118	66.6296718377164046301303274553403911515
119	66.6296718612099469942004768201192183473
120	66.6296718810570594639526647643064799178
121	66.6296718978237039862115058470542291789
122	66.6296719119879996218729328490306962031
123	66.6296719239538566297000647992108697746
124	66.6296719340624944056073421931039368025
125	66.6296719426021717239689477609849591858
126	66.629671949816406749340044362927661412
127	66.6296719559109212211440358290826091725
128	66.6296719610595068322868697107142763484
129	66.6296719654089810878497765647509082247
130	66.6296719690833739655483338758038784596
131	66.6296719721874647651235048659063785628
132	66.6296719748097700037626319854435028119
133	66.62967197702506756063027648177750872
134	66.6296719788965290492289782056960453696
135	66.6296719804775212245014946996209889535
136	66.629671981813127793752624038647084578
137	66.6296719829414350274802605586704814956
138	66.6296719838946178307034597545855384723
139	66.6296719846998572452898541272021472662
140	66.6296719853801155468568055112138077153
141	66.6296719859547910389754350858177286474
142	66.629671986440271216844731565837259026
143	66.6296719868504000744981049862060917777
144	66.6296719871968728813144241749071447432
145	66.6296719874895696853140952453772743694
146	66.6296719877368370534485304928234614406
147	66.6296719879457260830130590942128273875
148	66.6296719881221934713369687298631359794
149	66.6296719882712713774710566860069164021
150	66.6296719883972109196630163031350653992
151	66.6296719885036034006068687492866104409
152	66.6296719885934827173359609248327144171
153	66.6296719886694118760887463320964740424
154	66.6296719887335560792126180382282803068
155	66.6296719887877444682581581484831587887
156	66.6296719888335222839351295388731617071
157	66.6296719888721949303279501672340813549
158	66.629671988904865199909565290966497338
159	66.6296719889324647208653784842909435705
160	66.6296719889557805234818046967824716078
161	66.6296719889754774831688403219983325444
162	66.6296719889921172801037902565367620209
163	66.629671989006174416150964644374100252
164	66.6296719890180497457971893275347473691
165	66.629671989028081906952437579904851041
166	66.6296719890365569775772659211069550606
167	66.6296719890437166335062630912287090548
168	66.629671989049765040096699332382318992
169	66.6296719890548746742252148698053328759
170	66.6296719890591912426531002165170251977
171	66.6296719890628378370126908525133687335
172	66.6296719890659184438988216154509241822
173	66.6296719890685209101594071858776730134
174	66.6296719890707194479436270043418088921
175	66.62967198907257675094188167041567592
176	66.6296719890741457821643993681581469291
177	66.6296719890754712842389390770086218694
178	66.629671989076591055295368296318073495
179	66.6296719890775370268203483927661577175
180	66.6296719890783361742183234300348242849
181	66.6296719890790112860444470649124139234
182	66.6296719890795816138449590625146448812
183	66.6296719890800634211359148644753623343
184	66.629671989080470447174992343163583826
185	66.6296719890808142987513320187157992636
186	66.6296719890811047811657231371366353342
187	66.6296719890813501778393947395363881855
188	66.6296719890815574865247597842952141125
189	66.62967198908173261885391798698377702
190	66.6296719890818805689152594530066236694
191	66.6296719890820055556653138665412168685
192	66.6296719890821111432368736367907880611
193	66.6296719890822003425741076712146901162
194	66.6296719890822756972929013223178465999
195	66.6296719890823393562148232627875290853
196	66.6296719890823931346431040560879743375
197	66.6296719890824385661279774378431891533
198	66.6296719890824769461975291816918176563
199	66.6296719890825093693010861543888067251
200	66.6296719890825367600186263838147414437
201	66.6296719890825598994261803311868204581
202	66.6296719890825794473690613920493108783
203	66.6296719890825959612780709609442497595
204	66.6296719890826099120652425633637147721
205	66.6296719890826216975524094462953226697
206	66.6296719890826316538155258026292145448
207	66.6296719890826400647682372580906072186
208	66.6296719890826471702579865316122347984
209	66.6296719890826531729055235065848950567
210	66.6296719890826582438828557637542378739
211	66.6296719890826625277944041044698406186
212	66.6296719890826661468005545102413411425
213	66.6296719890826692041011940969136805681
214	66.6296719890826717868785678709423064349
215	66.6296719890826739687833750412669039624
216	66.6296719890826758120349986206104743904
217	66.6296719890826773691957586421008631467
218	66.629671989082678684669783746807992797
219	66.629671989082679795969243091838872062
220	66.6296719890826807347840465557516898814
221	66.6296719890826815278855169033051956151
222	66.6296719890826821978898031018342961
223	66.6296719890826827639028043482961008003
224	66.6296719890826832420649955153807584989
225	66.6296719890826836460116903054359106818
226	66.6296719890826839872618670154391097071
227	66.6296719890826842755466447015947385811
228	66.6296719890826845190867765977960218529
229	66.6296719890826847248270738138687756457
230	66.6296719890826848986344441597095019057
231	66.6296719890826850454651933872665610503
232	66.6296719890826851695063596268066962139
233	66.6296719890826852742951113222694172351
234	66.6296719890826853628196134273864401583
235	66.6296719890826854376042381715915658393
236	66.6296719890826855007815502731673148367
237	66.6296719890826855541531193360874455865
238	66.6296719890826855992408935620347091536
239	66.6296719890826856373305997547341418508
240	66.6296719890826856695084072148158475819
241	66.6296719890826856966919010359507766913
242	66.6296719890826857196562480394058265931
243	66.6296719890826857390563014970329758729
244	66.6296719890826857554452749828528160245
245	66.629671989082685769290517858372109401
246	66.6296719890826857809868422467161079396
247	66.6296719890826857908677815287032074411
248	66.6296719890826857992151014090933332625
249	66.6296719890826858062668347713839401732
250	66.6296719890826858122240694437562078657
251	66.629671989082685817256682436682330287
252	66.6296719890826858215081841702011012232
253	66.6296719890826858250998108292587004569
254	66.6296719890826858281339815450675589981
255	66.6296719890826858306972189877609033984
256	66.6296719890826858328626166542114595995
257	66.629671989082685834691923208403552582
258	66.6296719890826858362373033115858879744
259	66.6296719890826858375428251541873790307
260	66.6296719890826858386457171080826183243
261	66.6296719890826858395774293340098518456
262	66.6296719890826858403645306170288569211
263	66.6296719890826858410294660042549003992
264	66.6296719890826858415911968497308220122
265	66.629671989082685842065741518011239456
266	66.6296719890826858424666321652082594205
267	66.6296719890826858428053006231058350137
268	66.629671989082685843091404390246987045
269	66.629671989082685843333102025983452003
270	66.6296719890826858435372858006478937622
271	66.6296719890826858437097782361207724858
272	66.6296719890826858438554981413593877739
273	66.6296719890826858439786008775723605603
274	66.6296719890826858440825968528531962966
275	66.629671989082685844170451625275975932
276	66.6296719890826858442446704690015633645
277	66.6296719890826858443073698148886047925
278	66.6296719890826858443603376028158579508
279	66.6296719890826858444050842667278066447
280	66.6296719890826858444428858062974566781
281	66.6296719890826858444748201734415119302
282	66.629671989082685844501798011288891355
283	66.6296719890826858445245886221576269251
284	66.6296719890826858445438419050451798492
285	66.6296719890826858445601068882035143058
286	66.6296719890826858445738473852754153541
287	66.6296719890826858445854552214437655361
288	66.629671989082685844595261406751777585
289	66.629671989082685844603545575213533083
290	66.6296719890826858446105439588813058163
291	66.6296719890826858446164561242588516686
292	66.6296719890826858446214506631567992371
293	66.6296719890826858446256700002710573956
294	66.6296719890826858446292344545775544702
295	66.6296719890826858446322456703583867602
296	66.629671989082685844634789515698809799
297	66.6296719890826858446369385311088590258
298	66.6296719890826858446387539980947022113
299	66.6296719890826858446402876866672802193
300	66.6296719890826858446415833316203410972
301	66.629671989082685844642677879675537447
302	66.62967198908268584464360254305828272
303	66.6296719890826858446443836895482251403
304	66.6296719890826858446450435943850942556
305	66.6296719890826858446456010754713311703
306	66.6296719890826858446460720299849946778
307	66.6296719890826858446464698877050425512
308	66.6296719890826858446468059939760502632
309	66.6296719890826858446470899332330216156
310	66.6296719890826858446473298023119522906
311	66.6296719890826858446475324413398935925
312	66.6296719890826858446477036287885970717
313	66.6296719890826858446478482462539063463
314	66.6296719890826858446479704176597592694
315	66.6296719890826858446480736268563536066
316	66.6296719890826858446481608169659155134
317	66.6296719890826858446482344743090231954
318	66.6296719890826858446482966993047359334
319	66.6296719890826858446483492663663225796
320	66.6296719890826858446483936745005812147
321	66.6296719890826858446484311900536444647
322	66.629671989082685844648462882822213499
323	66.6296719890826858446484896565599717277
324	66.6296719890826858446485122747491016856
325	66.6296719890826858446485313823718078695
326	66.629671989082685844648547524302684126
327	66.6296719890826858446485611608464039009
328	66.6296719890826858446485726808638074483
329	66.6296719890826858446485824128606906164
330	66.6296719890826858446485906343555040555
331	66.6296719890826858446485975797930929547
332	66.6296719890826858446486034472301461828
333	66.6296719890826858446486084039829976686
334	66.6296719890826858446486125913988332072
335	66.6296719890826858446486161288863588286
336	66.6296719890826858446486191173208696127
337	66.629671989082685844648621641920818181
338	66.6296719890826858446486237746779113384
339	66.6296719890826858446486255764100317059
340	66.6296719890826858446486270984955256323
341	66.6296719890826858446486283843383124883
342	66.6296719890826858446486294706055945216
343	66.6296719890826858446486303882734619138
344	66.6296719890826858446486311635102096027
345	66.629671989082685844648631818422554605
346	66.6296719890826858446486323716860330394
347	66.6296719890826858446486328390775533018
348	66.6296719890826858446486332339252917274
349	66.6296719890826858446486335674887599996
350	66.6296719890826858446486338492798823432
351	66.6296719890826858446486340873342383642
352	66.6296719890826858446486342884402063212
353	66.6296719890826858446486344583325410967
354	66.6296719890826858446486346018559069556
355	66.6296719890826858446486347231030284026
356	66.6296719890826858446486348255313986629
357	66.6296719890826858446486349120618738525
358	66.6296719890826858446486349851619643598
359	66.6296719890826858446486350469161985814
360	66.6296719890826858446486350990855655115
361	66.6296719890826858446486351431577312536
362	66.6296719890826858446486351803894614335
363	66.6296719890826858446486352118424592349
364	66.6296719890826858446486352384136410176
365	66.6296719890826858446486352608607128606
366	66.6296719890826858446486352798237773736
367	66.6296719890826858446486352958435869164
368	66.6296719890826858446486353093769637403
369	66.6296719890826858446486353208098267694
370	66.6296719890826858446486353304681964983
371	66.6296719890826858446486353386274918191
372	66.6296719890826858446486353455203838913
373	66.6296719890826858446486353513434310111
374	66.6296719890826858446486353562626836854
375	66.6296719890826858446486353604184197418
376	66.629671989082685844648635363929144503
377	66.6296719890826858446486353668949700948
378	66.629671989082685844648635369400470252
379	66.6296719890826858446486353715170920301
380	66.6296719890826858446486353733051931957
381	66.6296719890826858446486353748157633938
382	66.6296719890826858446486353760918781724
383	66.6296719890826858446486353771699273293
384	66.6296719890826858446486353780806526057
385	66.6296719890826858446486353788500243211
386	66.6296719890826858446486353794999819448
387	66.6296719890826858446486353800490597236
388	66.6296719890826858446486353805129152062
389	66.629671989082685844648635380904775735
390	66.629671989082685844648635381235815638
391	66.6296719890826858446486353815154748774
392	66.6296719890826858446486353817517282397
393	66.629671989082685844648635381951312746
394	66.629671989082685844648635382119919765
395	66.6296719890826858446486353822623573088
396	66.6296719890826858446486353823826871385
397	66.6296719890826858446486353824843405897
398	66.629671989082685844648635382570216421
399	66.6296719890826858446486353826427634748
400	66.629671989082685844648635382704050509
401	66.6296719890826858446486353827558251901
402	66.629671989082685844648635382799563929
403	66.6296719890826858446486353828365139836
404	66.6296719890826858446486353828677290246
405	66.6296719890826858446486353828940991828
406	66.629671989082685844648635382916376432
407	66.629671989082685844648635382935196032
408	66.6296719890826858446486353829510946441
409	66.6296719890826858446486353829645256345
410	66.6296719890826858446486353829758720025
411	66.6296719890826858446486353829854573021
412	66.6296719890826858446486353829935548685
413	66.6296719890826858446486353830003956126
414	66.6296719890826858446486353830061746056
415	66.6296719890826858446486353830110566418
416	66.6296719890826858446486353830151809378
417	66.6296719890826858446486353830186651022
418	66.62967198908268584464863538302160849
419	66.6296719890826858446486353830240950348
420	66.6296719890826858446486353830261956434
421	66.6296719890826858446486353830279702167
422	66.6296719890826858446486353830294693587
423	66.6296719890826858446486353830307358191
424	66.6296719890826858446486353830318057123
425	66.6296719890826858446486353830327095475
426	66.6296719890826858446486353830334730986
427	66.6296719890826858446486353830341181389
428	66.6296719890826858446486353830346630627
429	66.6296719890826858446486353830351234089
430	66.6296719890826858446486353830355123048
431	66.6296719890826858446486353830358408402
432	66.6296719890826858446486353830361183837
433	66.6296719890826858446486353830363528497
434	66.6296719890826858446486353830365509243
435	66.6296719890826858446486353830367182557
436	66.6296719890826858446486353830368596156
437	66.6296719890826858446486353830369790351
438	66.6296719890826858446486353830370799195
439	66.6296719890826858446486353830371651457
440	66.6296719890826858446486353830372371439
441	66.6296719890826858446486353830372979672
442	66.6296719890826858446486353830373493502
443	66.629671989082685844648635383037392758
444	66.6296719890826858446486353830374294285
445	66.6296719890826858446486353830374604074
446	66.6296719890826858446486353830374865781
447	66.6296719890826858446486353830375086868
448	66.629671989082685844648635383037527364
449	66.6296719890826858446486353830375431424
450	66.6296719890826858446486353830375564717
451	66.6296719890826858446486353830375677323
452	66.629671989082685844648635383037577245
453	66.6296719890826858446486353830375852813
454	66.6296719890826858446486353830375920703
455	66.6296719890826858446486353830375978056
456	66.6296719890826858446486353830376026507
457	66.6296719890826858446486353830376067438
458	66.6296719890826858446486353830376102016
459	66.6296719890826858446486353830376131227
460	66.6296719890826858446486353830376155905
461	66.6296719890826858446486353830376176752
462	66.6296719890826858446486353830376194363
463	66.6296719890826858446486353830376209241
464	66.629671989082685844648635383037622181
465	66.6296719890826858446486353830376232428
466	66.6296719890826858446486353830376241398
467	66.6296719890826858446486353830376248976
468	66.6296719890826858446486353830376255377
469	66.6296719890826858446486353830376260785
470	66.6296719890826858446486353830376265354
471	66.6296719890826858446486353830376269214
472	66.6296719890826858446486353830376272474
473	66.6296719890826858446486353830376275228
474	66.6296719890826858446486353830376277555
475	66.6296719890826858446486353830376279521
476	66.6296719890826858446486353830376281182
477	66.6296719890826858446486353830376282585
478	66.629671989082685844648635383037628377
479	66.6296719890826858446486353830376284771
480	66.6296719890826858446486353830376285617
481	66.6296719890826858446486353830376286331
482	66.6296719890826858446486353830376286935
483	66.6296719890826858446486353830376287445
484	66.6296719890826858446486353830376287876
485	66.629671989082685844648635383037628824
486	66.6296719890826858446486353830376288547
487	66.6296719890826858446486353830376288807
488	66.6296719890826858446486353830376289026
489	66.6296719890826858446486353830376289212
490	66.6296719890826858446486353830376289368
491	66.6296719890826858446486353830376289501
492	66.6296719890826858446486353830376289612
493	66.6296719890826858446486353830376289707
494	66.6296719890826858446486353830376289786
495	66.6296719890826858446486353830376289854
496	66.6296719890826858446486353830376289911
497	66.6296719890826858446486353830376289959
498	66.6296719890826858446486353830376289999
499	66.6296719890826858446486353830376290034
500	66.6296719890826858446486353830376290063
501	66.6296719890826858446486353830376290087
502	66.6296719890826858446486353830376290108
503	66.6296719890826858446486353830376290125
504	66.629671989082685844648635383037629014
505	66.6296719890826858446486353830376290153
506	66.6296719890826858446486353830376290163
507	66.6296719890826858446486353830376290172
508	66.629671989082685844648635383037629018
509	66.6296719890826858446486353830376290186
510	66.6296719890826858446486353830376290191
511	66.6296719890826858446486353830376290196
512	66.62967198908268584464863538303762902
513	66.6296719890826858446486353830376290203
514	66.6296719890826858446486353830376290206
515	66.6296719890826858446486353830376290208
516	66.629671989082685844648635383037629021
517	66.6296719890826858446486353830376290212
518	66.6296719890826858446486353830376290213
519	66.6296719890826858446486353830376290214
520	66.6296719890826858446486353830376290215
521	66.6296719890826858446486353830376290216
522	66.6296719890826858446486353830376290217
523	66.6296719890826858446486353830376290217
524	66.6296719890826858446486353830376290218
525	66.6296719890826858446486353830376290218
526	66.6296719890826858446486353830376290219
527	66.6296719890826858446486353830376290219
528	66.6296719890826858446486353830376290219
529	66.6296719890826858446486353830376290219
530	66.629671989082685844648635383037629022
531	66.629671989082685844648635383037629022
532	66.629671989082685844648635383037629022
533	66.629671989082685844648635383037629022
534	66.629671989082685844648635383037629022
535	66.629671989082685844648635383037629022
536	66.629671989082685844648635383037629022
537	66.629671989082685844648635383037629022
538	66.629671989082685844648635383037629022
539	66.629671989082685844648635383037629022
540	66.629671989082685844648635383037629022
541	66.629671989082685844648635383037629022
542	66.629671989082685844648635383037629022
543	66.629671989082685844648635383037629022
544	66.629671989082685844648635383037629022
545	66.629671989082685844648635383037629022
546	66.629671989082685844648635383037629022
547	66.629671989082685844648635383037629022
548	66.6296719890826858446486353830376290221
549	66.6296719890826858446486353830376290221
550	66.6296719890826858446486353830376290221
551	66.6296719890826858446486353830376290221
552	66.6296719890826858446486353830376290221
553	66.6296719890826858446486353830376290221
554	66.6296719890826858446486353830376290221
555	66.6296719890826858446486353830376290221
556	66.6296719890826858446486353830376290221
557	66.6296719890826858446486353830376290221
558	66.6296719890826858446486353830376290221
559	66.6296719890826858446486353830376290221
560	66.6296719890826858446486353830376290221
561	66.6296719890826858446486353830376290221
562	66.6296719890826858446486353830376290221
563	66.6296719890826858446486353830376290221
564	66.6296719890826858446486353830376290221
565	66.6296719890826858446486353830376290221
566	66.6296719890826858446486353830376290221
567	66.6296719890826858446486353830376290221
568	66.6296719890826858446486353830376290221
569	66.6296719890826858446486353830376290221
570	66.6296719890826858446486353830376290221
571	66.6296719890826858446486353830376290221
572	66.6296719890826858446486353830376290221
573	66.6296719890826858446486353830376290221
574	66.6296719890826858446486353830376290221
575	66.6296719890826858446486353830376290221
576	66.6296719890826858446486353830376290221
577	66.6296719890826858446486353830376290221
578	66.6296719890826858446486353830376290221
579	66.6296719890826858446486353830376290221
580	66.6296719890826858446486353830376290221
581	66.6296719890826858446486353830376290221
582	66.6296719890826858446486353830376290221
583	66.6296719890826858446486353830376290221
584	66.6296719890826858446486353830376290221
585	66.6296719890826858446486353830376290221
586	66.6296719890826858446486353830376290221
587	66.6296719890826858446486353830376290221
588	66.6296719890826858446486353830376290221
589	66.6296719890826858446486353830376290221
590	66.6296719890826858446486353830376290221
591	66.6296719890826858446486353830376290221
592	66.6296719890826858446486353830376290221
593	66.6296719890826858446486353830376290221
594	66.6296719890826858446486353830376290221
595	66.6296719890826858446486353830376290221
596	66.6296719890826858446486353830376290221
597	66.6296719890826858446486353830376290221
598	66.6296719890826858446486353830376290221
599	66.6296719890826858446486353830376290221
600	66.6296719890826858446486353830376290221
601	66.6296719890826858446486353830376290221
602	66.6296719890826858446486353830376290221
603	66.6296719890826858446486353830376290221
604	66.6296719890826858446486353830376290221
605	66.6296719890826858446486353830376290221
606	66.6296719890826858446486353830376290221
607	66.6296719890826858446486353830376290221
608	66.6296719890826858446486353830376290221
609	66.6296719890826858446486353830376290221
610	66.6296719890826858446486353830376290221
611	66.6296719890826858446486353830376290221
612	66.6296719890826858446486353830376290221
613	66.6296719890826858446486353830376290221
614	66.6296719890826858446486353830376290221
615	66.6296719890826858446486353830376290221
616	66.6296719890826858446486353830376290221
617	66.6296719890826858446486353830376290221
618	66.6296719890826858446486353830376290221
619	66.6296719890826858446486353830376290221
620	66.6296719890826858446486353830376290221
621	66.6296719890826858446486353830376290221
622	66.6296719890826858446486353830376290221
623	66.6296719890826858446486353830376290221
624	66.6296719890826858446486353830376290221
625	66.6296719890826858446486353830376290221
626	66.6296719890826858446486353830376290221
627	66.6296719890826858446486353830376290221
628	66.6296719890826858446486353830376290221
629	66.6296719890826858446486353830376290221
630	66.6296719890826858446486353830376290221
631	66.6296719890826858446486353830376290221
632	66.6296719890826858446486353830376290221
633	66.6296719890826858446486353830376290221
634	66.6296719890826858446486353830376290221
635	66.6296719890826858446486353830376290221
636	66.6296719890826858446486353830376290221
637	66.6296719890826858446486353830376290221
638	66.6296719890826858446486353830376290221
639	66.6296719890826858446486353830376290221
640	66.6296719890826858446486353830376290221
641	66.6296719890826858446486353830376290221
642	66.6296719890826858446486353830376290221
643	66.6296719890826858446486353830376290221
644	66.6296719890826858446486353830376290221
645	66.6296719890826858446486353830376290221
646	66.6296719890826858446486353830376290221
647	66.6296719890826858446486353830376290221
648	66.6296719890826858446486353830376290221
649	66.6296719890826858446486353830376290221
650	66.6296719890826858446486353830376290221
651	66.6296719890826858446486353830376290221
652	66.6296719890826858446486353830376290221
653	66.6296719890826858446486353830376290221
654	66.6296719890826858446486353830376290221
655	66.6296719890826858446486353830376290221
656	66.6296719890826858446486353830376290221
657	66.6296719890826858446486353830376290221
658	66.6296719890826858446486353830376290221
659	66.6296719890826858446486353830376290221
660	66.6296719890826858446486353830376290221
661	66.6296719890826858446486353830376290221
662	66.6296719890826858446486353830376290221
663	66.6296719890826858446486353830376290221
664	66.6296719890826858446486353830376290221
665	66.6296719890826858446486353830376290221
666	66.6296719890826858446486353830376290221
667	66.6296719890826858446486353830376290221
668	66.6296719890826858446486353830376290221
669	66.6296719890826858446486353830376290221
670	66.6296719890826858446486353830376290221
671	66.6296719890826858446486353830376290221
672	66.6296719890826858446486353830376290221
673	66.6296719890826858446486353830376290221
674	66.6296719890826858446486353830376290221
675	66.6296719890826858446486353830376290221
676	66.6296719890826858446486353830376290221
677	66.6296719890826858446486353830376290221
678	66.6296719890826858446486353830376290221
679	66.6296719890826858446486353830376290221
680	66.6296719890826858446486353830376290221
681	66.6296719890826858446486353830376290221
682	66.6296719890826858446486353830376290221
683	66.6296719890826858446486353830376290221
684	66.6296719890826858446486353830376290221
685	66.6296719890826858446486353830376290221
686	66.6296719890826858446486353830376290221
687	66.6296719890826858446486353830376290221
688	66.6296719890826858446486353830376290221
689	66.6296719890826858446486353830376290221
690	66.6296719890826858446486353830376290221
691	66.6296719890826858446486353830376290221
692	66.6296719890826858446486353830376290221
693	66.6296719890826858446486353830376290221
694	66.6296719890826858446486353830376290221
695	66.6296719890826858446486353830376290221
696	66.6296719890826858446486353830376290221
697	66.6296719890826858446486353830376290221
698	66.6296719890826858446486353830376290221
699	66.6296719890826858446486353830376290221
700	66.6296719890826858446486353830376290221
701	66.6296719890826858446486353830376290221
702	66.6296719890826858446486353830376290221
703	66.6296719890826858446486353830376290221
704	66.6296719890826858446486353830376290221
705	66.6296719890826858446486353830376290221
706	66.6296719890826858446486353830376290221
707	66.6296719890826858446486353830376290221
708	66.6296719890826858446486353830376290221
709	66.6296719890826858446486353830376290221
710	66.6296719890826858446486353830376290221
711	66.6296719890826858446486353830376290221
712	66.6296719890826858446486353830376290221
713	66.6296719890826858446486353830376290221
714	66.6296719890826858446486353830376290221
715	66.6296719890826858446486353830376290221
716	66.6296719890826858446486353830376290221
717	66.6296719890826858446486353830376290221
718	66.6296719890826858446486353830376290221
719	66.6296719890826858446486353830376290221
720	66.6296719890826858446486353830376290221
721	66.6296719890826858446486353830376290221
722	66.6296719890826858446486353830376290221
723	66.6296719890826858446486353830376290221
724	66.6296719890826858446486353830376290221
725	66.6296719890826858446486353830376290221
726	66.6296719890826858446486353830376290221
727	66.6296719890826858446486353830376290221
728	66.6296719890826858446486353830376290221
729	66.6296719890826858446486353830376290221
730	66.6296719890826858446486353830376290221
731	66.6296719890826858446486353830376290221
732	66.6296719890826858446486353830376290221
733	66.6296719890826858446486353830376290221
734	66.6296719890826858446486353830376290221
735	66.6296719890826858446486353830376290221
736	66.6296719890826858446486353830376290221
737	66.6296719890826858446486353830376290221
738	66.6296719890826858446486353830376290221
739	66.6296719890826858446486353830376290221
740	66.6296719890826858446486353830376290221
741	66.6296719890826858446486353830376290221
742	66.6296719890826858446486353830376290221
743	66.6296719890826858446486353830376290221
744	66.6296719890826858446486353830376290221
745	66.6296719890826858446486353830376290221
746	66.6296719890826858446486353830376290221
747	66.6296719890826858446486353830376290221
748	66.6296719890826858446486353830376290221
749	66.6296719890826858446486353830376290221
750	66.6296719890826858446486353830376290221
751	66.6296719890826858446486353830376290221
752	66.6296719890826858446486353830376290221
753	66.6296719890826858446486353830376290221
754	66.6296719890826858446486353830376290221
755	66.6296719890826858446486353830376290221
756	66.6296719890826858446486353830376290221
757	66.6296719890826858446486353830376290221
758	66.6296719890826858446486353830376290221
759	66.6296719890826858446486353830376290221
760	66.6296719890826858446486353830376290221
761	66.6296719890826858446486353830376290221
762	66.6296719890826858446486353830376290221
763	66.6296719890826858446486353830376290221
764	66.6296719890826858446486353830376290221
765	66.6296719890826858446486353830376290221
766	66.6296719890826858446486353830376290221
767	66.6296719890826858446486353830376290221
768	66.6296719890826858446486353830376290221
769	66.6296719890826858446486353830376290221
770	66.6296719890826858446486353830376290221
771	66.6296719890826858446486353830376290221
772	66.6296719890826858446486353830376290221
773	66.6296719890826858446486353830376290221
774	66.6296719890826858446486353830376290221
775	66.6296719890826858446486353830376290221
776	66.6296719890826858446486353830376290221
777	66.6296719890826858446486353830376290221
778	66.6296719890826858446486353830376290221
779	66.6296719890826858446486353830376290221
780	66.6296719890826858446486353830376290221
781	66.6296719890826858446486353830376290221
782	66.6296719890826858446486353830376290221
783	66.6296719890826858446486353830376290221
784	66.6296719890826858446486353830376290221
785	66.6296719890826858446486353830376290221
786	66.6296719890826858446486353830376290221
787	66.6296719890826858446486353830376290221
788	66.6296719890826858446486353830376290221
789	66.6296719890826858446486353830376290221
790	66.6296719890826858446486353830376290221
791	66.6296719890826858446486353830376290221
792	66.6296719890826858446486353830376290221
793	66.6296719890826858446486353830376290221
794	66.6296719890826858446486353830376290221
795	66.6296719890826858446486353830376290221
796	66.6296719890826858446486353830376290221
797	66.6296719890826858446486353830376290221
798	66.6296719890826858446486353830376290221
799	66.6296719890826858446486353830376290221
800	66.6296719890826858446486353830376290221
801	66.6296719890826858446486353830376290221
802	66.6296719890826858446486353830376290221
803	66.6296719890826858446486353830376290221
804	66.6296719890826858446486353830376290221
805	66.6296719890826858446486353830376290221
806	66.6296719890826858446486353830376290221
807	66.6296719890826858446486353830376290221
808	66.6296719890826858446486353830376290221
809	66.6296719890826858446486353830376290221
810	66.6296719890826858446486353830376290221
811	66.6296719890826858446486353830376290221
812	66.6296719890826858446486353830376290221
813	66.6296719890826858446486353830376290221
814	66.6296719890826858446486353830376290221
815	66.6296719890826858446486353830376290221
816	66.6296719890826858446486353830376290221
817	66.6296719890826858446486353830376290221
818	66.6296719890826858446486353830376290221
819	66.6296719890826858446486353830376290221
820	66.6296719890826858446486353830376290221
821	66.6296719890826858446486353830376290221
822	66.6296719890826858446486353830376290221
823	66.6296719890826858446486353830376290221
824	66.6296719890826858446486353830376290221
825	66.6296719890826858446486353830376290221
826	66.6296719890826858446486353830376290221
827	66.6296719890826858446486353830376290221
828	66.6296719890826858446486353830376290221
829	66.6296719890826858446486353830376290221
830	66.6296719890826858446486353830376290221
831	66.6296719890826858446486353830376290221
832	66.6296719890826858446486353830376290221
833	66.6296719890826858446486353830376290221
834	66.6296719890826858446486353830376290221
835	66.6296719890826858446486353830376290221
836	66.6296719890826858446486353830376290221
837	66.6296719890826858446486353830376290221
838	66.6296719890826858446486353830376290221
839	66.6296719890826858446486353830376290221
840	66.6296719890826858446486353830376290221
841	66.6296719890826858446486353830376290221
842	66.6296719890826858446486353830376290221
843	66.6296719890826858446486353830376290221
844	66.6296719890826858446486353830376290221
845	66.6296719890826858446486353830376290221
846	66.6296719890826858446486353830376290221
847	66.6296719890826858446486353830376290221
848	66.6296719890826858446486353830376290221
849	66.6296719890826858446486353830376290221
850	66.6296719890826858446486353830376290221
851	66.6296719890826858446486353830376290221
852	66.6296719890826858446486353830376290221
853	66.6296719890826858446486353830376290221
854	66.6296719890826858446486353830376290221
855	66.6296719890826858446486353830376290221
856	66.6296719890826858446486353830376290221
857	66.6296719890826858446486353830376290221
858	66.6296719890826858446486353830376290221
859	66.6296719890826858446486353830376290221
860	66.6296719890826858446486353830376290221
861	66.6296719890826858446486353830376290221
862	66.6296719890826858446486353830376290221
863	66.6296719890826858446486353830376290221
864	66.6296719890826858446486353830376290221
865	66.6296719890826858446486353830376290221
866	66.6296719890826858446486353830376290221
867	66.6296719890826858446486353830376290221
868	66.6296719890826858446486353830376290221
869	66.6296719890826858446486353830376290221
870	66.6296719890826858446486353830376290221
871	66.639647159223888521642947415699568959
872	66.740864039235629188452337814970933475
873	66.841159772934080376459186184173861106
874	66.940542389115250100236599202956709051
875	67.039019846705778422860147263062656595
876	67.136600035370362701860745607425666987
877	67.233290776113906889460881641871498979
878	67.329099821878440673280377984429099442
879	67.424034858134853846672510067073431939
880	67.518103503469490904266039699634255145
881	67.611313310165650468113795593658272476
882	67.703671764780033763054299806118150287
883	67.795186288714185976450332284131856486
884	67.885864238780973957348224352182603925
885	67.975712907766143333275307367067942462
886	68.064739524984997749331795090380631486
887	68.152951256834242563909174591601947049
888	68.240355207339034968251892341159161354
889	68.326958418695282133144963757193323663
890	68.412767871807228625229560440976119202
891	68.497790486820373977794332636954282474
892	68.582033123649760946335134340507587213
893	68.665502582503674627693098455686566189
894	68.74820560440279227314405520650939258
895	68.830148871694823280394724574739437241
896	68.911339008564678507016797045302093714
897	68.991782581540207708393026809809955015
898	69.071486099993543566734102525939308148
899	69.150456016638090444125859827549333385
900	69.228698728021195661858104531464524359
901	69.306220575012540780443891921545134892
902	69.383027843288290029736738274801774782
903	69.459126763811032716368323356080573594
904	69.534523513305556116336387280621787022
905	69.609224214730485043947553324847461364
906	69.68323493774582397443875059089752594
907	69.756561699176437286440004964545893721
908	69.829210463471502881977057249107272747
909	69.901187143159974135921201266374273186
910	69.972497599302084823652761739704803445
911	70.043147641936931375190801910125261005
912	70.113143030526166506132212692850655466
913	70.182489474393837980415734263460872172
914	70.251192633162405967158337967135151622
915	70.319258117184972163580585572208265934
916	70.386691487973753568322110173029767997
917	70.453498258624833504226444690522468202
918	70.519683894239222206924464652709506294
919	70.58525381234025901524630338894901966
920	70.650213383287387921621516847744949151
921	70.7145679306863379651654825333020307
922	70.778322731795739677075655223791533129
923	70.841483017930208517253694371843897695
924	70.904053974859925972708126534977334654
925	70.966040743206748722256790385252544458
926	71.027448418836876008318687218602048229
927	71.088282053250105095141056189505883912
928	71.14854665396570443362971334176353007
929	71.208247184904933896019310843175342461
930	71.267388566770241188915731477427590274
931	71.325975677421163300746045611878825882
932	71.384013352246961589343202695322700877
933	71.441506384536018867253951489812236461
934	71.498459525842026596370591413083824414
935	71.554877486346990059631422914896839991
936	71.610764935221079135792720320842760615
937	71.666126500979352063628388482613263523
938	71.72096677183537934434403576609007474
939	71.775290296051794695482008369027178732
940	71.82910158228779973612514840019403717
941	71.882405099943648851761978666799544189
942	71.935205279502140457737151850083568493
943	71.987506512867140652760953567646323359
944	72.039313153699165028473191004704286078
945	72.090629517748044177532853735079208319
946	72.141459883182698221118571257327855218
947	72.191808490918045457059329395232622628
948	72.241679544939070012053507082747885912
949	72.291077212622073165560562217244097498
950	72.340005625053132798947279039481623673
951	72.38846887734379521132318023927999382
952	72.436471028944023333191435360204373198
953	72.484016103952425160556432851658129869
954	72.531108091423786025451333955171537981
955	72.577750945673928113962736878897330228
956	72.623948586581920439719529296151626941
957	72.669704899889662279463710334027181254
958	72.715023737498862877717167316172857023
959	72.759908917765440029684977042907573054
960	72.804364225791359955377776676465249276
961	72.848393413713940683478255452995868544
962	72.892000200992640970705124206193719135
963	72.935188274693356591327421324051078239
964	72.977961289770245642038233954751596977
965	73.020322869345104319595500041508443439
966	73.062276604984314442464282353272421902
967	73.103826056973383803135665510571823564
968	73.144974754589100254838238607474702799
969	73.185726196369320254985127971919654469
970	73.226083850380412407898995456336867844
971	73.266051154482376371115694938086686842
972	73.305631516591657312870878895734510554
973	73.344828314941675933209380384691495572
974	73.383644898341093887511391736140271304
975	73.422084586429834279089163015316830154
976	73.460150669932876716860107771005163584
977	73.497846410911846264933900876939246294
978	73.535175043014415443249565237744687529
979	73.572139771721538272150963709291368906
980	73.60874377459253518898294268012509266
981	73.644990201508047501413126351513499708
982	73.680882174910879880223655929779662934
983	73.716422790044749233760732978483345973
984	73.751615115190958147065494596077165031
985	73.786462191903010910925458747995326382
986	73.820967035239190009669574275103442541
987	73.855132633993110781469938627245510366
988	73.888961950922271811197756659620422061
989	73.922457922974618463498457045493874253
990	73.955623461513136812689511021885779663
991	73.988461452538495076332963299316560165
992	74.020974756909749510881638154676201998
993	74.053166210563131580632174370701167206
994	74.085038624728933065328317579795935804
995	74.116594786146505627133201075056621366
996	74.147837457277391214318715360481516428
997	74.178769376516599536892636622400051308
998	74.209393258402048708489182994642702688
999	74.239711793822185009175416308986522116
1000	74.269727650221797585363819779550267767
1001	74.299443471806043765759964236171623847
1002	74.328861879742700536203023436829226098
1003	74.357985472362657581365699074420260351
1004	74.38681682535866716755864407284198217
1005	74.415358491982366008322592895422418837
1006	74.44361300323958412307907188322417651
1007	74.471582868083955568837810123959598633
1008	74.49927057360884579581592729813689015
1009	74.526678585237610249800850136770404314
1010	74.553809346912198717175999099043426041
1011	74.580665281280119782715971215070677577
1012	74.607248789879779645536686619437160931
1013	74.633562253324209414946310590400987076
1014	74.65960803148319488537533724166978126
1015	74.685388463663822668059733883394118883
1016	74.71090586878945643670028542982022892
1017	74.73616254557715692491511479846666669
1018	74.761160772713559194931735807275250708
1019	74.785902809029220579620945807199382115
1020	74.810390893671452583648490072783131298
1021	74.834627246275649914202909734016292284
1022	74.858614067135129697440577060945392226
1023	74.882353537369493823462959209365922095
1024	74.905847819091527250298042156794770654
1025	74.929099055572644985989072962882829643
1026	74.952109371406900357490896898323342621
1027	74.974880872673567065628805744453904214
1028	74.997415647098307416878676505112685581
1029	75.019715764212939015172039588197068843
1030	75.041783275513812090307417142515992102
1031	75.063620214618809533851731235556032476
1032	75.085228597422981608634783502030838826
1033	75.106610422252827194067807760686014032
1034	75.127767670019233326546018673047725623
1035	75.148702304369084692117114798549686946
1036	75.169416271835554627405103001998978132
1037	75.189911501987089084463919743011210304
1038	75.210189907575094915790526429184131766
1039	75.23025338468034373714490973153176205
1040	75.250103812858102528097247837872039895
1041	75.269743055282002033342999097678561218
1042	75.289172958886653931787483614681586177
1043	75.308395354509027645195377924129739871
1044	75.32741205702859756382020788088799184
1045	75.346224865506271372867247745197874365
1046	75.364835563322110070893118638465073809
1047	75.383245918311850179299792959597692653
1048	75.401457682902238550932679833267343152
1049	75.419472594245190095435077430132427406
1050	75.43729237435077864943767815300714947
1051	75.45491873021907113086520867376710443
1052	75.472353353970815028615943925444872065
1053	75.489597922976989191607076025607232372
1054	75.506654099987227794673127180095027463
1055	75.523523533257127273049208665672332223
1056	75.540207856674445932159441620771222007
1057	75.556708689884205855156821527717685539
1058	75.573027638412706647117834740026507628
1059	75.589166293790460471976885353647128893
1060	75.60512623367405775618578218793220731
1061	75.620909021966972851695941089418773519
1062	75.636516208939318870179403599444715084
1063	75.651949331346560820423139109808363869
1064	75.667209912547196101543316855341726331
1065	75.682299462619411326066291897362471367
1066	75.697219478476724369004983174288560986
1067	75.711971443982620461817220918917714747
1068	75.726556830064191073560645649495562554
1069	75.740977094824784245651042673866356923
1070	75.755233683655674971381836060151067753
1071	75.769328029346764136766135662696740098
1072	75.783261552196314465313570837604643721
1073	75.797035660119731836046544748988667076
1074	75.810651748757400271388942063807239844
1075	75.824111201581578819519206945094988841
1076	75.837415390002368484363611925975791656
1077	75.850565673472757285609043171656984546
1078	75.863563399592751460932362441930786366
1079	75.876409904212600753070045911036976228
1080	75.889106511535125655382066171019128616
1081	75.901654534217154421192643253030839219
1082	75.914055273470077574412355694807068559
1083	75.92631001915952759175603084796150692
1084	75.938420049904191360263726592985659466
1085	75.950386633173762947802920415051677308
1086	75.962211025386044158773726175029528195
1087	75.973894472003200282350597076394050432
1088	75.985438207627178376268621496850592337
1089	75.996843456094295365395295396043741198
1090	76.008111430569003171114722086416618377
1091	76.019243333636838024885750342155170966
1092	76.030240357396561057213859757481185919
1093	76.041103683551497191693923784178268864
1094	76.051834483500079312732652653847683368
1095	76.062433918425604615040907584995852528
1096	76.072903139385209982992591587437920066
1097	76.083243287398073188473907894751448426
1098	76.09345549353284663688992111254938261
1099	76.103540878994330332550084202414239977
1100	76.113500555209390676716270829492395936
1101	76.123335623912131654161480216217262174
1102	76.133047177228324907150401392117091914
1103	76.142636297759105139310114303517113844
1104	76.152104058663937235906082780187371362
1105	76.161451523742861431571012097161992287
1106	76.170679747518022801547891861790047709
1107	76.17978977531449129799944971692097351
1108	76.188782643340378498900165559142586325
1109	76.197659378766257183459838151083543841
1110	76.206420999803889794925390220249720131
1111	76.215068515784271798966113673670190602
1112	76.22360292723499589366289763145127798
1113	76.232025225956942975390187428149952702
1114	76.240336395100305713596565705198776093
1115	76.248537409239950536652034401338378042
1116	76.256629234450123780533449751815636543
1117	76.264612828378507702160295679395085328
1118	76.272489140319632009667281697629488572
1119	76.280259111287646512804360007162755538
1120	76.287923674088460447984945783580385219
1121	76.295483753391253984255699959561873135
1122	76.302940265799367368632532338875882667
1123	76.310294119920573121833873626900419271
1124	76.31754621643673664844014836660196157
1125	76.324697448172870578914188465539156936
1126	76.331748700165588114727521544176913717
1127	76.338700849730960602048542937014635046
1128	76.345554766531784514057058431435818461
1129	76.352311312644262976952120454616943117
1130	76.358971342624106930113056999438791551
1131	76.36553570357206096665372330398514107
1132	76.372005235198858856773933702115603305
1133	76.378380769889613712856426775211284165
1134	76.384663132767647712179281430254550722
1135	76.390853141757766250409163872193158683
1136	76.396951607648981356706903039270451399
1137	76.402959334156689159310450438382042846
1138	76.408877117984306148858092819410863762
1139	76.414705748884368945473693743700790284
1140	76.420446009719102234752611188962263716
1141	76.426098676520459497258668386307879037
1142	76.431664518549641115966066503863152422
1143	76.437144298356094406252369645303578631
1144	76.442538771836000073566640430330529629
1145	76.447848688290249564757459887928156675
1146	76.453074790481917740245956226485977109
1147	76.458217814693235255766146710584769024
1148	76.463278490782065004265944371225056949
1149	76.468257542237886930764200917925418997
1150	76.473155686237295495489278416201214256
1151	76.477973633699014023480019329263350213
1152	76.482712089338430142007796347753081967
1153	76.487371751721656470675773444360660807
1154	76.491953313319120692865825426940815958
1155	76.496457460558689101331996587280066196
1156	76.500884873878327675179205335311285524
1157	76.505236227778304710214420065622756535
1158	76.509512190872938989712064428375160811
1159	76.513713425941897447993303379782194643
1160	76.517840589981046244877483582472076566
1161	76.521894334252859135020744433215647929
1162	76.525875304336386982409093342600630223
1163	76.529784140176792236818487418396808723
1164	76.533621476134452155890142169857662599
1165	76.537387941033634523592877037993680607
1166	76.541084158210749583253310085810334018
1167	76.544710745562181871026654317321549574
1168	76.548268315591705603653291557856975517
1169	76.551757475457487242596773616291975485
1170	76.555178827018678825185012646096344973
1171	76.558532966881605622175782215864177946
1172	76.561820486445551650237887305116794324
1173	76.56504197194814653717812551654577003
1174	76.568198004510357207349123867437256299
1175	76.571289160181087824541986407408127362
1176	76.57431600998139139979813843918702263
1177	76.577279119948296441964533968801420105
1178	76.580179051178251999463254526545478421
1179	76.583016359870194412648239526030943284
1180	76.585791597368239067276240042257362769
1181	76.588505310204000411023887631592180547
1182	76.591158040138543466635844925268400097
1183	76.593750324203970047188201375201984175
1184	76.596282694744642851094460558457702101
1185	76.598755679458050586866518204825784559
1186	76.601169801435317250267854299087750884
1187	76.603525579201358649358678113191307606
1188	76.605823526754689246030909762875758284
1189	76.608064153606882355962611652863919936
1190	76.610247964821686722484771489714890929
1191	76.61237546105380245364617648404228684
1192	76.614447138587319285782514431178540629
1193	76.616463489373820111141817312692546074
1194	76.618425001070152681587969776132908813
1195	76.620332157075872375095298168908509332
1196	76.622185436570358886658312385545977238
1197	76.62398531454960968036958597047342144
1198	76.625732261862713014763639564906935241
1199	76.627426745248003329083665146251882526
1200	76.62906922736890175389913607557359627
1201	76.630660166849444485483949340330079838
1202	76.632200018309501739554916116669754386
1203	76.633689232399689976367345264653580903
1204	76.635128255835980065766357685636914538
1205	76.636517531434004037597649241107919088
1206	76.637857498143063039887923201651529947
1207	76.639148591079839104411392292709745378
1208	76.640391241561813296662872811543504835
1209	76.64158587714039280485834150889245467
1210	76.642732921633749500378697351294267116
1211	76.643832795159372480060177059276114755
1212	76.644885914166337078913742239588526634
1213	76.645892691467292820224128289970660942
1214	76.646853536270172748535476727324954898
1215	76.647768854209626569772933105810628409
1216	76.648639047378180001676666314363381034
1217	76.649464514357122716834849848144920091
1218	76.650245650247127239893653599178212015
1219	76.650982846698601139993651540483496554
1220	76.651676491941774839131695767450271125
1221	76.652326970816527336973693623261508647
1222	76.652934664801952132645318399240317376
1223	76.653499952045665604202964991121594573
1224	76.654023207392860086834722716148561095
1225	76.654504802415103871359284129609142046
1226	76.654945105438890325278059954152825492
1227	76.655344481573938319490857825052075135
1228	76.655703292741246124806850865201199395
1229	76.656021897700900923568768162097305735
1230	76.656300652079646063057852564294601785
1231	76.656539908398208158858733789382736986
1232	76.656740016098386138035550878005914898
1233	76.656901321569904293802033966942394152
1234	76.657024168177031405357439700853411101
1235	76.657108896284967958705857848253062611
1236	76.657155843286003486577111199233753988
1237	76.657165343625446028021910739716559503
1238	76.657137728827325690860769229210697076
1239	76.657073327519874282924096035383949505
1240	76.656972465460782960928583247435663204
1241	76.656835465562239828891147919362548961
1242	76.656662647915749401185029272999772133
1243	76.6564543298167358286918754820729410524
1244	76.6562108257889317699975260020398280396
1245	76.6559324476085547732164470266433880508
1246	76.6556195043282730178091651468786332074
1247	76.6552723023009622496773340588364030122
1248	76.6548911452032557268810383087606280059
1249	76.6544763340588889775213742768678761668
1250	76.6540281672618411556670500994486373218
1251	76.6535469405992747656755216470111407521
1252	76.6530329472742755098658499820320235752
1253	76.6524864779283939992408561227836885567
1254	76.6519078206639910518291008027481134987
1255	76.6512972610663882882215796668390436169
1256	76.650655082225825719012657392856969765
1257	76.6499815647592280041185368679224399156
1258	76.6492769868317810493383508897906475203
1259	76.6485416241783205910416627277718794424
1260	76.6477757501245344055106667301637850559
1261	76.6469796356079797652345990206921625276
1262	76.6461535491989177503467186720706024682
1263	76.6452977571209660094096284555301437402
1264	76.6444125232715715498916075232705601492
1265	76.6434981092423051249339715949478119527
1266	76.6425547743389787693862139447512878047
1267	76.6415827756015880245807763447974303203
1268	76.6405823678240803779317257245943644684
1269	76.6395538035739514301703511770999246478
1270	76.6384973332116702898747374348258596451
1271	76.6374132049099356819087141669384487872
1272	76.6363016646727642434572332038628051776
1273	76.6351629563544124685292044788590538885
1274	76.6339973216781337490941510170146836318
1275	76.6328050002547719484247570890282791602
1276	76.6315862296011929297325234520149859552
1277	76.6303412451585554508073595056790867618
1278	76.6290702803104228231030925222415227513
1279	76.6277735664007167215486253530690523099
1280	76.626451332751514519307900761745441064
1281	76.6251038066806915097600153970226261139
1282	76.6237312135194093661228599717397077815
1283	76.6223337766294521773986429158593835463
1284	76.6209117174204113876766889037443233311
1285	76.6194652553667209542871052504400113653
1286	76.6179946080245440288573999468745119388
1287	76.616499991048512453982044395816918682
1288	76.6149816182083203569714386078679548718
1289	76.6134397014051731110009010953657075175
1290	76.6118744506880929229313217596243383931
1291	76.6102860742700822961201428588693307058
1292	76.6086747785441466056835371200379208138
1293	76.6070407680991770129072068974667777572
1294	76.6053842457356949348333148336451192697
1295	76.6037054124814592744738626958579973114
1296	76.6020044676069376066155559462085041257
1297	76.6002816086406425037870291329950803438
1298	76.5985370313843341766554702732841911467
1299	76.5967709299280905929053867970526432562
1300	76.5949834966652462285267239130235320217
1301	76.5931749223072005954020077501113017378
1302	76.5913453958980976791318763268695910983
1303	76.5894951048293774111745239330091438013
1304	76.5876242348542002895964680708415840221
1305	76.5857329701017462530389084127831676201
1306	76.5838214930913889028950464531889605406
1307	76.581889984746746159168341239170913312
1308	76.5799386244096084260390656716039496888
1309	76.5779675898537453338059805806882789887
1310	76.5759770572985921145907475426533795791
1311	76.5739672014228166599941498398344854604
1312	76.5719381953777682997745838281459137532
1313	76.5698902108008093315799260918560485901
1314	76.5678234178285303228030869860280774169
1315	76.5657379851098501967486463128637957073
1316	76.5636340798190021064922556888959939755
1317	76.5615118676684060910853142422160087588
1318	76.5593715129214295001041150558071291115
1319	76.55721317840503616396456043368020789
1320	76.5550370255223252789200015159747382036
1321	76.5528432142649609672301245790436223561
1322	76.5506319032254934646324407156519627508
1323	76.5484032496095728789642012562815440262
1324	76.5461574092480564555708275429810071439
1325	76.5438945366090102769965852525613033786
1326	76.5416147848096063163836305615731014072
1327	76.5393183056279157560060936047921124687
1328	76.5370052495145994744359347866369217534
1329	76.5346757656044965979763077309692946142
1330	76.5323300017281120042054904083351127853
1331	76.529968104423003657749509864065053505
1332	76.5275902189450706507437977378205614817
1333	76.5251964892797428128529902714369858212
1334	76.5227870581530727481927496635637689371
1335	76.5203620670427311490376603790295970254
1336	76.5179216561889062288042762630924620168
1337	76.5154659646051081094676988803063277461
1338	76.5129951300888789913030961159544066407
1339	76.5105092892324099256397693105717938854
1340	76.5080085774330650041741984131131125246
1341	76.5054931289038137713093939646783223256
1342	76.5029630766835726589703230107366194881
1343	76.5004185526474562363886188123885447407
1344	76.4978596875169390604537016512773699175
1345	76.4952866108699289053913048609783151504
1346	76.4926994511507521437536957906459945008
1347	76.4900983356800520439880895533656552905
1348	76.4874833906646007431903624502238257857
1349	76.4848547412070256470496746501540143493
1350	76.4822125113154510024455052055591966694
1351	76.4795568239130553816713883187031168465
1352	76.4768878008475458108288237938988592763
1353	76.4742055629005492685599269539611062227
1354	76.4715102297969222749678983557514400791
1355	76.4688019202139792843098500127623484606
1356	76.4660807517906405888364453041447672379
1357	76.4633468411365004349967212425096161049
1358	76.4606003038408160471238953159702398011
1359	76.4578412544814182476684498120031681051
1360	76.4550698066335443570478735052776209983
1361	76.4522860728785940502376669818657351965
1362	76.4494901648128088413351307764746016054
1363	76.4466821930558758614856059464859087073
1364	76.4438622672594565897697796221802551007
1365	76.4410304961156411909099622448842418412
1366	76.4381869873653291079624512515268532284
1367	76.4353318478065365525217842989316887594
1368	76.4324651833026315293704239209744945744
1369	76.429587098790497026963778683904605911
1370	76.4266976982886229996450310552482649112
1371	76.4237970849051277620365906014742398773
1372	76.4208853608457094106547076850161288528
1373	76.4179626274215278824404560511170064231
1374	76.415028985057018254593514659649027371
1375	76.4120845332976358848345454474999871281
1376	76.4091293708175339860070735341200771488
1377	76.4061635954271742237602323166276172061
1378	76.4031873040808709209291440009820369266
1379	76.4002005928842694471496758609883001093
1380	76.3972035571017593672084567758295410461
1381	76.3941962911638229166369735982537639432
1382	76.3911788886743193681099122094321819458
1383	76.3881514424177058473022865850827833301
1384	76.385114044366195151996936966549750192
1385	76.3820667856868511234133046812070599729
1386	76.3790097567486221139496388869493701239
1387	76.3759430471293130907935953129560598526
1388	76.3728667456224969101601878821901575789
1389	76.3697809402443652922608930131413516762
1390	76.3666857182405200224930285989703151326
1391	76.3635811660927048997639834212520847564
1392	76.3604673695254789483301093959901897936
1393	76.3573444135128314050347629212882594149
1394	76.3542123822847389893737500493433901409
1395	76.3510713593336659593989535650755218266
1396	76.3479214274210074520918615932280364818
1397	76.3447626685834766024977432717778501434
1398	76.3415951641394359316079964163475125641
1399	76.3384189946951734887123969250096125786
1400	76.3352342401511242297142847501138020263
1401	76.3320409797080371087098042312530861408
1402	76.3288392918730883559768578774413066126
1403	76.3256292544659414114001155174644988985
1404	76.3224109446247539782749310658412542373
1405	76.3191844388121326583850456648516050448
1406	76.3159498128210356252361900503156697174
1407	76.3127071417806237883498347190989651123
1408	76.3094565001620608975780705745580775217
1409	76.3061979617842630324916345501366965324
1410	76.302931599819597918018126229007979567
1411	76.2996574867995345036661972444350452561
1412	76.2963756946202432398636423818120596416
1413	76.2930862945481474811625894723528065723
1414	76.2897893572254264423230865540267799754
1415	76.286484952675470129577034060368961126
1416	76.2831731503082866656973241421449240038
1417	76.2798540189258624238519482461569490826
1418	76.2765276267274753816094398197284346108
1419	76.2731940413149621028800559418635428465
1420	76.2698533296979387520262966583333308224
1421	76.2665055582989765408564430451475460056
1422	76.2631507929587320057254961211901793275
1423	76.2597890989410325085089525849869518112
1424	76.2564205409379173517859961817784027559
1425	76.2530451830746348951696538247779149975
1426	76.2496630889145960563520041786553896429
1427	76.2462743214642845770923762946331460746
1428	76.2428789431781244310653823270862235421
1429	76.2394770159633047472033388350688247668
1430	76.2360686011845626189138953453056807588
1431	76.2326537596689241663282585661310867226
1432	76.2292325517104042155380298896862382155
1433	76.2258050370746649556091187335768372423
1434	76.2223712750036339310192131019169918088
1435	76.2189313242200817240506418372289377358
1436	76.2154852429321596785829128180223503648
1437	76.2120330888378980136685223239827618078
1438	76.20857491912966467224156947854759917
1439	76.2051107904985852473010446515399614692
1440	76.2016407591389243249291625364818817607
1441	76.1981648807524285805495518745189295558
1442	76.1946832105526319619002690208502058914
1443	76.1911958032691232892922482393248206507
1444	76.1877027131517766008447162064622616708
1445	76.1842039939749445675350620716356263066
1446	76.180699699041615300071449826916786447
1447	76.1771898811875328667918708503023932951
1448	76.1736745927852818390131473362823310942
1449	76.1701538857483361774973998126591454008
1450	76.166627811535072770971473798854942972
1451	76.1630964211527499349265734513406897131
1452	76.1595597651614511762406671391493233495
1453	76.1560178936779945265049064640074625022
1454	76.1524708563798077442971332316499517005
1455	76.1489187025087696840303370030308501038
1456	76.1453614808750181264114695642301953986
1457	76.1417992398607243629761241426777273669
1458	76.1382320274238348246170503736180655827
1459	76.1346598911017800414991064963100931552
1460	76.1310828780151512192498553343300206405
1461	76.127501034871344713833399262186333653
1462	76.1239144079681746850550322139961550169
1463	76.1203230431974542062056761266470635392
1464	76.1167269860485451049376789375244680331
1465	76.1131262816118768080671968996399052818
1466	76.1095209745824344606228826612112998981
1467	76.1059111092632165871057709971228225927
1468	76.102296729568662560590916565485775168
1469	76.09867787902805014298731444388082085
1470	76.0950546007888633574787478742798036379
1471	76.0914269376201309518942835445341731405
1472	76.0877949319157357095029993096946250755
1473	76.0841586256976948614930104677208286246
1474	76.0805180606194118531797880051069015512
1475	76.0768732779688997137929665537030682491
1476	76.0732243186719762775141535541757790922
1477	76.0695712232954315012805081634957087407
1478	76.0659140320501671227298940760788849484
1479	76.0622527847943088995430613838348829551
1480	76.0585875210362916693364170306866578861
1481	76.0549182799379174671753408792850908081
1482	76.0512451003173869357125358524890053691
1483	76.0475680206523042609084083721393841284
1484	76.0438870790826558642608030947349825439
1485	76.0402023134137630804594087975280777326
1486	76.0365137611192090473856566049349965723
1487	76.0328214593437400334017953038649108814
1488	76.0291254449061414249129003401378509838
1489	76.02542575430208859524270359029204784
1490	76.0217224237069728739381718372718610221
1491	76.0180154889787028337085660067567159324
1492	76.0143049856604811103121348825867843183
1493	76.0105909489835569688274917204561633717
1494	76.0068734138699548278869466796275415585
1495	76.0031524149351789516054802980820296697
1496	75.9994279864908945171115025860212732677
1497	75.9957001625475852637739091676054513698
1498	75.9919689768171879284240819350974517965
1499	75.9882344627157036690912497687632670256
1500	75.9844966533657866780048890868092104374
1501	75.9807555815993101828684695701201147281
1502	75.9770112799599100336747037750951995384
1503	75.9732637807055060706134080834876861601
1504	75.9695131158108014669189952703266643911
1505	75.96575931696976023881536576969331389
1506	75.9620024155980631130414164838687531672
1507	75.9582424428355419407804148354563760477
1508	75.9544794295485928451709649368261066337
1509	75.950713406332568287946096580335521957
1510	75.9469444035141482391300116617819297383
1511	75.9431724511536906321191031463058716276
1512	75.9393975790475612848848963513271725809
1513	75.9356198167304434664614297995139345694
1514	75.9318391934776272863181728851312009919
1515	75.9280557383072790826717508435086964275
1516	75.9242694799826909842553957961024553863
1517	75.9204804470145108185440487701816647614
1518	75.9166886676629525379252853882929513056
1519	75.9128941699399873338116122235081410744
1520	75.9090969816115156072080674578788489343
1521	75.9052971301995199627803452913078868325
1522	75.9014946429841993920127363373726073251
1523	75.8976895470060848096019247974945711058
1524	75.8938818690681361058019972776025079386
1525	75.8900716357378208760177884124145873614
1526	75.8862588733491749875378066516619311995
1527	75.8824436080048451419043422413911247306
1528	75.8786258655781135900368521365618066633
1529	75.8748056717149051558552377682761867181
1530	75.8709830518357767227920766370259494249
1531	75.8671580311378893362371338983470640748
1532	75.8633306345969630736234626365131937801
1533	75.859500886969214832541999466077697971
1534	75.8556688127932791859606744265652098766
1535	75.85183443639211245232458068676801572
1536	75.8479977818748801270255910666277319979
1537	75.8441588731388278204528663940863400337
1538	75.8403177338711358465698776743881262338
1539	75.8364743875507576047087632408033388509
1540	75.8326288574502418960289675998437396301
1541	75.8287811666375393148540655351906555711
1542	75.8249313379777928538783689731866459706
1543	75.8210793941351128610232517380977963391
1544	75.8172253575743364845220160483869449407
1545	75.8133692505627717416214726415596655856
1546	75.8095110951719263451081227780374638825
1547	75.8056509132792214206968248680052166918
1548	75.8017887265696902471600116771811045561
1549	75.797924556537662149925807362949270098
1550	75.7940584244884316777336891065862777501
1551	75.7901903515399131908065587393473407722
1552	75.7863203586242809878781491659086471382
1553	75.7824484664895950983045029744722948625
1554	75.7785746957014128643877415390312933316
1555	75.7746990666443864379494080536216089849
1556	75.770821599523846314109233909667280464
1557	75.766942314367371024153161979269135055
1558	75.7630612310263431083117807614254488985
1559	75.7591783691774914882168987588052851426
1560	75.7552937483244203577597383599125785325
1561	75.7514073877991247100390730852300672495
1562	75.7475193067634926170614921899465546091
1563	75.7436295242107943778387738616344959581
1564	75.739738058967158649519004852026969738
1565	75.7358449296930356751885232569760944293
1566	75.7319501548846477209909058968849532948
1567	75.728053752875426834226996604693443464
1568	75.7241557418374400331263016115739441548
1569	75.7202561397828020380148886962536432397
1570	75.7163549645650756526481440437464623648
1571	75.7124522338806599035282916960707746936
1572	75.7085479652701660440863925599035331059
1573	75.7046421761197815296765412830411071873
1574	75.7007348836626220684060986668021855716
1575	75.6968261049800718519099640083281551291
1576	75.6929158570031120692690358423510890079
1577	75.6890041565136378063730615623458117572
1578	75.6850910201457634321359675354081993852
1579	75.6811764643871165720874233712248204
1580	75.6772605055801207689877593436121590696
1581	75.6733431599232669292443575616248734196
1582	75.6694244434723736530462088971993056957
1583	75.665504372141836545279403026406779977
1584	75.6615829617058666034398329329784585409
1585	75.6576602277997177779202831248348124914
1586	75.6537361859209037992172684586505283341
1587	75.6498108514304043657784342436019997598
1588	75.6458842395538607853939551459759171954
1589	75.6419563653827611622251178320615350396
1590	75.6380272438756152207600783019433123084
1591	75.6340968898591188571905880544116107053
1592	75.6301653180293085079142226902140655701
1593	75.6262325429527054240842619436778120854
1594	75.6222985790674499403538015925448966725
1595	75.6183634406844258251918659141266675575
1596	75.6144271419883747993871755297703445767
1597	75.6104896970390013085997513175611482283
1598	75.6065511197720676350716427903805543153
1599	75.6026114240004794328657016505328015321
1600	75.5986706234153617702654213588041604017
1601	75.5947287315871257622393752044120120363
1602	75.5907857619665258751506527316370798982
1603	75.5868417278857079851748621529886434644
1604	75.5828966425592482711796797224639989704
1605	75.5789505190851830221145315975449624519
1606	75.57500337044602943826073559937968278
1607	75.5710552095097975050002560700142695684
1608	75.5671060490309930170750817709154418141
1609	75.5631559016516118306290719761403726922
1610	75.5592047799021254196498775505693029819
1611	75.5552526962024578127601802852897973841
1612	75.5512996628629539856449539537108988999
1613	75.5473456920853397837446837631292631952
1614	75.5433907959636734491934368578795019536
1615	75.5394349864852888253353054694336564312
1616	75.5354782755317303115129968265746136947
1617	75.531520674879679640188171085145478292
1618	75.5275621962018745478244817876166764202
1619	75.5236028510680194103411046155173664036
1620	75.5196426509456879133268017686414064914
1621	75.5156816072012178265922139245119024657
1622	75.5117197311005979520310525415783330072
1623	75.5077570338103473131591358192162359134
1624	75.5037935263983866541037258699347342657
1625	75.4998292198349023152243369478391144746
1626	75.4958641249932025519600496628665818236
1627	75.4918982526505663629173391366417682944
1628	75.4879316134890848926364615571004473697
1629	75.4839642180964954739034994861192650849
1630	75.4799960769670083739091978714185467141
1631	75.4760272005021263079946866951345756058
1632	75.4720575990114567841680396175534328462
1633	75.4680872827135173410243182798598455704
1634	75.4641162617365337411552569188692541293
1635	75.4601445461192311815930097910391813198
1636	75.4561721458116185822953731378401179746
1637	75.4521990706757660131475629456722648676
1638	75.4482253304865753194279388142975054614
1639	75.4442509349325440051619724559538103392
1640	75.440275893616522433270226661973500142
1641	75.4363002160564644009020973021302410463
1642	75.4323239116861711478375377166103391965
1643	75.4283469898560288553338927161853233026
1644	75.4243694598337396922942796568502057224
1645	75.4203913308050464651376283711843201525
1646	75.4164126118744509272584921236699677636
1647	75.4124333120659258034770305453336541708
1648	75.4084534403236205843961053561337610537
1649	75.4044730055125611451031835880514292832
1650	75.4004920164193432421796742863365422037
1651	75.3965104817528199425093969184526230358
1652	75.3925284101447830369110569039608319626
1653	75.388545810150638491156850051515445736
1654	75.3845626902500759864805978198409698193
1655	75.3805790588477326012240940847507598008
1656	75.3765949242738506848195866761934878209
1657	75.3726102947849299748594888330851283311
1658	75.3686251785643740075614826946399207357
1659	75.3646395837231308714981050880158724942
1660	75.3606535183003283540246615613365352712
1661	75.3566669902639035294078645190106269936
1662	75.3526800075112268372299024031443291368
1663	75.348692577869720699218686378537980397
1664	75.3447047090974727222347564520023240473
1665	75.3407164088838435347287282046789487378
1666	75.3367276848500693035701924338465896206
1667	75.3327385445498589777396113610297395143
1668	75.3287489954699863049689553139253269985
1669	75.324759045030876667014561851299165912
1670	75.320768700587188778846944363523485421
1671	75.316777969428391296646998705802165411
1672	75.3127868587793343791062241310289603329
1673	75.3087953758008162461401586726999744255
1674	75.3048035275901447787391994345060985727
1675	75.300811321181694203299305480143046368
1676	75.2968187635474569033967359490533175383
1677	75.2928258615975904015959296701613640428
1678	75.2888326221809595535078561772234456462
1679	75.2848390520856739959476331671761612906
1680	75.2808451580396208906748838555950020547
1681	75.2768509467109930048381713854490086064
1682	75.272856424708812168885868694627293871
1683	75.2688615985834481523499735434540575266
1684	75.2648664748271329975566324841077222874
1685	75.2608710598744708509674673952148510806
1686	75.2568753601029433315091770177276844441
1687	75.2528793818334104749052871564280334541
1688	75.2488831313306072926833205300018308187
1689	75.2448866148036359841930245656207744791
1690	75.2408898384064538396366068724330135404
1691	75.236892808238356871780158048472751327
1692	75.2328955303444592136865644565476278105
1693	75.228898010716168319484204447141487019
1694	75.2249002552916560048625552300346261958
1695	75.2209022699563253636654894383111094255
1696	75.2169040605432735966354858412822216428
1697	75.2129056328337507880471933127943377999
1698	75.2089069925576146656567469263379590242
1699	75.2049081453937813790839160161631841956
1700	75.2009090969706723314375425101426929765
1701	75.1969098528666570986907803075813056496
1702	75.1929104186104924710113496502007456514
1703	75.188910799681757649953351226475684164
1704	75.1849110015112856351211202686436189054
1705	75.1809110294815908336221184575257395787
1706	75.1769108889272929253349385497040996811
1707	75.1729105851355370167301109872673088373
1708	75.1689101233464101156955312389657622415
1709	75.1649095087533539595349493422624154708
1710	75.1609087465035742280270573481594080017
1711	75.1569078416984461731542545835786415501
1712	75.1529067993939166968341434956076807508
1713	75.1489056246009029077131891699716915664
1714	75.1449043222856871878107424486719525794
1715	75.1409028973703087995327591173890169131
1716	75.1369013547329520633080252814769979523
1717	75.1328996992083311358355013690405079338
1718	75.1288979355880714186695039373664439104
1719	75.1248960686210876266098355378251916489
1720	75.1208941030139585451066284119405974517
1721	75.1168920434312985056345680185512774275
1722	75.1128898944961256077382877714528234027
1723	75.1088876607902267162000575114428796394
1724	75.1048853468545192615324059278468859434
1725	75.1008829571894098717520023312086749208
1726	75.0968804962551498631469569755290236382
1727	75.0928779684721876175076628142416637899
1728	75.0888753782215178730513765909889030354
1729	75.0848727298450279560329051176836157266
1730	75.0808700276458409797980052419290798113
1731	75.0768672758886560378024052759512539454
1732	75.0728644788000854168876936294678015051
1733	75.0688616405689888568756792950443557242
1734	75.0648587653468048823151910667664028209
1735	75.060855857247879231989630475060739843
1736	75.0568529203497904115699100877576470569
1737	75.0528499586936723945756769061442123465
1738	75.0488469762845344965879230702879543189
1739	75.0448439770915784474382061237936540961
1740	75.0408409650485126858837219646119512348
1741	75.0368379440538639010633787612178235456
1742	75.0328349179712858448177931222829074079
1743	75.0288318906298654387457543956764928643
1744	75.0248288658244261996611630037381210892
1745	75.0208258473158290069077282012233930024
1746	75.0168228388312702347837937143269332393
1747	75.0128198440645772731265306659543133633
1748	75.0088168666765014589033804329984255898
1749	75.0048139102950084414590301704641096257
1750	75.0008109785155660038683453640254574022
1751	74.9968080749014293626495517594303779789
1752	74.9928052029839239678975383186542666487
1753	74.9888023662627258257044285543977803939
1754	74.9847995682061393645435249118136546506
1755	74.9807968122513728671033551433379291412
1756	74.9767941018048114888708263308890281333
1757	74.9727914402422878845764069476647262925
1758	74.9687888309093504634297958428766485987
1759	74.9647862771215292938916851248722844719
1760	74.9607837821645996785459675822753599248
1761	74.9567813492948434194570646122371280079
1762	74.9527789817393077942189438339222109862
1763	74.9487766826960622627258429882666555718
1764	74.9447744553344529245197048151375986965
1765	74.9407723027953547463958429275344276487
1766	74.936770228191421579776387957562010427
1767	74.932768234607333987190593234642378667
1768	74.928766325100044897032096891772405204
1769	74.9247645026990231055957296134377369316
1770	74.9207627704064946452304113848190149387
1771	74.9167611311976820372800838338599500124
1772	74.9127595880210414483214644442425169367
1773	74.9087581437984977680456725369513865939
1774	74.9047568014256776269704520585546489517
1775	74.9007555637721403720107905713073526053
1776	74.8967544336816070177781952165642653662
1777	74.8927534139721871913227227278418569506
1778	74.8887525074366040878770598175537094214
1779	74.8847517168424174550085005706830066412
1780	74.8807510449322446224325570716349390255
1781	74.8767504944239795945911566919751610396
1782	74.8727500680110102229489127031199452924
1783	74.8687497683624334748127926764947780127
1784	74.8647495981232688153336401213227994671
1785	74.8607495599146697192024177131821401123
1786	74.8567496563341333284097241090971836153
1787	74.8527498899557082722940796488402941885
1788	74.8487502633302006659626682254299761529
1789	74.8447507789853783030276523842671069315
1790	74.8407514394261730584618354885050495242
1791	74.8367522471348815172393178706335262979
1792	74.8327532045713638442898726725631214312
1793	74.8287543141732409111600410467712674964
1794	74.8247555783560896946394051289033085137
1795	74.8207569995136369624771303679566586689
1796	74.8167585800179512611816661741167937955
1797	74.8127603222196332207654452659444093852
1798	74.8087622284480041911665175058202582664
1799	74.8047643010112932249502834308586366924
1800	74.8007665421968224207668462282944609071
1801	74.7967689542711906419129687681403422171
1802	74.7927715394804556242221947755734905535
1803	74.7887743000503144873823606695458736254
1804	74.7847772381862826636564774649005294514
1805	74.7807803560738712578607909683655750398
1806	74.7767836558787628523327239121626438527
1807	74.7727871397469857705013563623024163988
1808	74.7687908098050868125541014926465964156
1809	74.7647946681603024765752734914941332953
1810	74.760798716900728678415313905402990772
1811	74.7568029580954889834335331447002627393
1812	74.7528073937949013631423262743989415174
1813	74.7488120260306434896669277683075669445
1814	74.7448168568159165808218698651354319044
1815	74.7408218881456078084933948617059305007
1816	74.7368271219964512829061345138747391023
1817	74.7328325603271876252424011691670600084
1818	74.7288382050787221409734268794853215502
1819	74.7248440581742816061538301640627520792
1820	74.720850121519569678823477011657123521
1821	74.716856397002920947554724898606728204
1822	74.7128628864954536290777878992981839186
1823	74.7088695918512209268126292923669362013
1824	74.7048765149073610620323674045451197202
1825	74.7008836574842459892806628392883905836
1826	74.6968910213856288075639328331683430244
1827	74.6928986083987898787385034621370049128
1828	74.6889064202946816644129550427963406812
1829	74.6849144588280722925869326688033014563
1830	74.6809227257376878651495747844105744998
1831	74.6769312227463535172634504870401726949
1832	74.6729399515611332395634833955447042398
1833	74.6689489138734684740047690123692875513
1834	74.6649581113593154940984562026651118283
1835	74.660967545679281580180954431981162155
1836	74.6569772184787600002686395303524890624
1837	74.6529871313880638069579548311597941413
1838	74.6489972860225584607393344771263821224
1839	74.6450076839827932900027044640948182382
1840	74.6410183268546317979224376378791293687
1841	74.6370292162093808263205444633203678653
1842	74.6330403536039185865185651006657779671
1843	74.6290517405808215671010833651835337043
1844	74.6250633786684903284270027832926001335
1845	74.6210752693812741936387025228302170985
1846	74.6170874142195948458339198549100527337
1847	74.6130998146700688409806794462613825251
1848	74.6091124722056290460718016872083984572
1849	74.6051253882856450119324659913820964634
1850	74.6011385643560422900119741748040370089
1851	74.5971520018494207024092473057178462694
1852	74.5931657021851715743006905391899716393
1853	74.5891796667695939378588681934384168825
1854	74.5851938969960097166709395236467882283
1855	74.5812083942448778995870081929664803761
1856	74.577223159883907712850429272035818439
1857	74.5732381952681707992846907129696446893
1858	74.5692535017402124132347356890395212863
1859	74.5652690806301616398845120666863872999
1860	74.5612849332558406474971197330152723316
1861	74.5573010609228729810491697414171901492
1862	74.5533174649247909056568655128751262674
1863	74.5493341465431418081178599433546199554
1864	74.5453511070475936648201275706213519448
1865	74.5413683476960395841969123482536929516
1866	74.5373858697347014318352635107029721968
1867	74.5334036743982325462747489895394988982
1868	74.5294217629098195534626324039938626543
1869	74.5254401364812832877621103925736595206
1870	74.5214587963131788273411266180318566547
1871	74.5174777435948946517008018531140929636
1872	74.5134969795047509290346408734445600442
1873	74.509516505210096941042391226643581889
1874	74.5055363218674076527557311388185554137
1875	74.5015564306223794348668487315454768826
1876	74.4975768326100249459854372696781951726
1877	74.4935975289547671821846663024203085897
1878	74.4896185207705327011322913006341136686
1879	74.4856398091608440280392297794539580146
1880	74.4816613952189112505946550171982182317
1881	74.4776832800277228099939344724082842691
1882	74.4737054646601354951035640360780656914
1883	74.4697279501789636467456165533183071545
1884	74.465750737637067579023128867055931663
1885	74.4617738280774412245472912764511624792
1886	74.45779722253329901036727210603788721
1887	74.4538209220281619713440034302746854264
1888	74.4498449275759431076502673146061442501
1889	74.4458692401810319930209506805489950047
1890	74.4418938608383786403193765805617124
1891	74.4379187905335766309281658195656491628
1892	74.4339440302429455144161310638648774743
1893	74.4299695809336124848762514532947994029
1894	74.4259954435635933402738149353446834752
1895	74.422021619081872731088343765236704862
1896	74.4180481084284837044779315955259592882
1897	74.4140749125345865501401140819396422403
1898	74.4101020323225469539893647650077283328
1899	74.4061294687060134657177499922207253056
1900	74.4021572225899942862521867018928077943
1901	74.3981852948709333810691209124473808641
1902	74.3942136864367859252752786999266873541
1903	74.390242398167093086311431287910418248
1904	74.3862714309330561500848576384591032113
1905	74.3823007855976099962853776756160177067
1906	74.3783304630154959285894630842349876332
1907	74.374360464033333865407006630368747981
1908	74.3703907894896938967758413028638978484
1909	74.3664214402151672129600434703727175946
1910	74.3624524170324364102594259081244246602
1911	74.3584837207563451794894232318314274257
1912	74.3545153521939673825427902720030394888
1913	74.3505473121446755223971695530096737193
1914	74.3465796014002086118856336618592605632
1915	74.3426122207447394465007682879745683984
1916	74.3386451709549412864567285049639863275
1917	74.3346784528000539531879708973621871006
1918	74.3307120670419493454180338894462007745
1919	74.3267460144351963798868046200646721963
1920	74.3227802957271253617801694679365983891
1921	74.3188149116578917898617934372240829222
1922	74.3148498629605396012630076644026426709
1923	74.3108851503610638608434009352205997681
1924	74.3069207745784728999917069649133986145
1925	74.3029567363248499096939509849997962554
1926	74.2989930363054139926535636139847958274
1927	74.2950296752185806792062838137970043707
1928	74.2910666537560219117311527238326747333
1929	74.2871039726027255022177431232236151573
1930	74.2831416324370540676089720304267526278
1931	74.2791796339308034474984033661186888754
1932	74.2752179777492606087208605667315980314
1933	74.2712566645512610413354324550044157707
1934	74.2672956949892456504605664907806886483
1935	74.2633350697093171483818987067805360412
1936	74.2593747893512959513147661734789578332
1937	74.2554148545487755851649827540270047548
1938	74.2514552659291776045934292498392884237
1939	74.2474960241138060296523118712900661863
1940	74.2435371297179013042235753927013128863
1941	74.2395785833506937804529164885794126377
1942	74.2356203856154567333361257460704378856
1943	74.2316625371095589095780908789453041638
1944	74.2277050384245166148087159278463374211
1945	74.2237478901460453432042489412251224245
1946	74.2197910928541109535270610368123051149
1947	74.2158346471229803955617801140417938944
1948	74.2118785535212719908908501168778542646
1949	74.2079228126120052719180589508445726103
1950	74.2039674249526503830143522780154138501
1951	74.2000123910951770476263238127662565778
1952	74.1960577115861031051541428057042075092
1953	74.1921033869665426213723435426278896648
1954	74.1881494177722535761338573315207491573
1955	74.1841958045336851320649120576951162762
1956	74.1802425477760244879259554317639136897
1957	74.1762896480192433202815730356029399964
1958	74.1723371057781438170904687081829949922
1959	74.1683849215624043067949502480305862191
1960	74.1644330958766244864580154054923548723
1961	74.1604816292203702524650592805596212839
1962	74.1565305220882181372764221364524784369
1963	74.1525797749697993556864639120499507046
1964	74.148629388349843464014586014869596247
1965	74.1446793627082216356236199684553041669
1966	74.1407296985199895561312638618788671323
1967	74.1367803962554299416507690129190846256
1968	74.1328314563800946833678585386627805887
1969	74.1288828793548466217318943759033409278
1970	74.1249346656359009535105974765666842925
1971	74.1209868156748662749291652077176486463
1972	74.1170393299187852640864182180407804795
1973	74.1130922088101750058126440187329208229
1974	74.1091454527870669621060841111438124211
1975	74.1051990622830465912575335397114876335
1976	74.1012530377272926187452841388571298773
1977	74.0973073795446159629556433771021117006
1978	74.0933620881554983187574974996366536723
1979	74.0894171639761304019328585689500393101
1980	74.0854726074184498574390379569697264377
1981	74.0815284188901788344520218243354811624
1982	74.0775845987948612311147851235251182674
1983	74.0736411475318996118886676906525530589
1984	74.0696980654965918003805470713575646133
1985	74.0657553530801671504933759020083147988
1986	74.0618130106698224987227049982279690895
1987	74.057871038648757800397084865249936649
1988	74.0539294373962114526357262322974745288
1989	74.0499882072874953067725025362025967097
1990	74.0460473486940293729712921644460583616
1991	74.042106861983376219733783857680355273
1992	74.0381667475192750709772031257604743655
1993	74.0342270056616756033359590245841999363
1994	74.0302876367667714463179573647891371588
1995	74.0263486411870333879232765845048716789
1996	74.0224100192712422883100543394994870021
1997	74.0184717713645217040697845832833214826
1998	74.0145338978083702256517747805071632784
1999	74.0105963989406935304542591880253391083
[truncated: 1,601 more rows]
