# Supplementary material for: Dynamical Model of Drug Accumulation in Bacteria: Sensitivity Analysis and Experimentally Testable Predictions
Source: PLoS One. 2016 Nov 8;11(11):e0165899. doi: 10.1371/journal.pone.0165899 (PMC5100933; doi:10.1371/journal.pone.0165899)
Supplement: S1 File — The archive is in TAR format and has been compressed using GZIP. (TGZ) [file pone.0165899.s004.tgz › Model/staph_merge.txt]

0	3.61E-04
9.9291	56.5802
18.0851	58.3022
29.7872	65.415
39.3617	67.3391
48.5816	67.0243
59.9291	68.9466
90.4255	75.3277
120.5674	66.2386
238.2979	67.9508
359.9291	68.1324
496.3768	60.5969
601.4493	61.7257
916.6667	70.442
1492.7536	74.9375
1807.971	75.6589
2394.9275	72.9194
3003.6232	70.6848
3619.5652	67.4341
